# Supplementary material for: Diversification of diterpene biosynthesis occurred early in octocoral evolution
Source: Proc Natl Acad Sci U S A. 2025 Nov 26;122(48):e2520279122. doi: 10.1073/pnas.2520279122 (PMC12685057; doi:10.1073/pnas.2520279122)
Supplement: Supplementary file 2 — Dataset S01 (CSV) [file pnas.2520279122.sd01.csv]

species	sequence name	Family	amino acid sequence	nucleotide sequence	source	SRA_dataset	public assembly	Product	Protein Accession number	comment
Acanthogorgia sp (NA124_045)	NA-045_TC-1	Paramuriceidae	MSCSNEVRIPSDWAFLEKEVLKEQPDPELVDIDGLIKWVVECEIADESMVRKYVKIVRPYYFARLLYPILPNNRLCREAFKVFLHFVIAVYRCDDRMETECDRDDMEKICNAYDKLDERLCETFPKIPTVKEMQSSLKFLSEAKLIAPVTLCMDFVNKVTCAILTHGSVSEQVVFEFRRRLSNSVSIYLKAVKSEKNMTPEDSDNETLWRRIFGGGPLFLLLYVEISSFSLGKTNAFIPTITEMYVVSSLCCIITNDVYSYYRETTESLIYCDSIIKVWLHNKEITTIPEAIARITNILNATVKYMFDMVKNVKIQYPNSPEVHALFEYIAYATIGWMFMHDQGSHRYKDSPWRISLVDVKEQDLQQNKDSYGEDVLKTFLGMSNSKAKNIIDALRGVI…	ATGTCGTGTAGCAACGAAGTTCGCATTCCAAGTGACTGGGCTTTTTTGGAGAAAGAAGTTCTCAAGGAACAACCAGATCCCGAACTTGTTGATATTGACGGGCTTATAAAATGGGTTGTTGAATGTGAGATAGCCGATGAAAGTATGGTTCGAAAGTATGTAAAAATAGTAAGACCTTACTACTTTGCGCGCTTACTCTATCCAATTCTTCCCAACAATCGTTTGTGTCGAGAAGCGTTTAAAGTATTTCTACATTTCGTTATTGCTGTTTACCGTTGCGATGACAGAATGGAAACGGAATGCGACCGAGACGACATGGAGAAAATTTGCAATGCATATGACAAGTTAGATGAACGACTATGTGAAACGTTTCCAAAAATTCCAACCGTGAAGGAAATG…	genome			germacrene B	PX409220
Acanthogorgia sp (NA124_045)	NA-045_TC-2	Paramuriceidae	MSCDNDVRVPSKWTVPCKKMLTELEDKELIALDKLLHWVNETSLTTEEGAKTVFKKLNAYFYLRCLFPILPDDPTSVKIFQLNLHFLILGYIIDDKIENYNKDEMNELISGYMNIQNQLSETFPNFPTISEMKQSLSNMKNDFSISAVATIVDYVNKSTLVLLEGGDIAVDQVVMYRKRLSNAIAVYLDALLSKTKTGCEISENEMLWRRCFDALALGVYMATEVFSKTLVNNHVLPPISEFYKFYFLSILFCVVINDLYSYERDKMDDSDSLIKVWFTKKSVTDMTTAASKVAKILNAIIQQMYLFVEEGKAKYPELSEWFECIASMTVGWIYIHKTVVPRYISSPFQITMVEIQEEMIPNWLLEKDVYGQSVVQEFVENFNNPRQNCLAIEYILGD	ATGTCTTGCGATAACGATGTGCGTGTCCCATCAAAATGGACGGTTCCTTGTAAAAAGATGCTGACGGAACTGGAAGACAAAGAGCTAATTGCCCTGGACAAACTTCTTCACTGGGTGAATGAAACAAGTCTAACAACTGAGGAAGGAGCGAAAACCGTATTCAAAAAGCTTAATGCATACTTTTATCTCCGTTGTTTATTCCCAATCCTTCCTGATGACCCAACAAGTGTCAAGATATTTCAACTCAACCTGCATTTCTTAATTCTAGGCTACATTATTGACGATAAAATTGAAAATTACAACAAGGACGAAATGAATGAACTTATTAGTGGCTACATGAACATACAAAATCAACTATCAGAAACGTTTCCGAATTTTCCAACTATATCTGAAATGAAG…	genome
Acanthogorgia sp (NA124_045)	NA-045_TC-3	Paramuriceidae	MSCSKEIHVPRRWAERHKQIPVLPQNTVEKLVSMNELIELVIECGLCDKSSINKMYDKINTYQFMWCIVDTVPASQYAEEIFKSSLHFLCALFLVDDAVESYSANEMKDLSRSYDTLEKEVCKTFPNFPSINEMKESLMHLRNPFDRSSITFCMQYVNKITAILLKEGKTPHHVVYNLRRRTSNAISVAFQAVLIKSKCGSIITSHEMLWRRVFDGLVILFYQFGELISCATETAQKHITVVTELRMLGCLYCIVINDLYSYQRDKLTSSDNMIKTWLLEKTVSSLSEATARCSQILDAIMKYMYQRVEQCIQSNPGCPQLESLLETTIYTTVGWIRSHTTIVPRYSESLLKLAPVEVEENELPKWLAEKDEHGWNVVEKFVETLNDEKHKGILDALKG…	ATGTCATGCAGTAAAGAAATTCACGTTCCACGAAGGTGGGCAGAACGACACAAGCAAATACCAGTGCTACCTCAGAATACCGTTGAGAAACTTGTCTCCATGAACGAACTTATAGAGTTAGTCATAGAATGCGGGCTGTGTGACAAAAGTAGCATCAACAAGATGTACGACAAAATAAATACCTATCAATTTATGTGGTGCATAGTCGACACTGTTCCTGCAAGTCAGTATGCTGAGGAGATTTTTAAGAGTTCGCTGCATTTTCTATGCGCGCTGTTTCTTGTCGATGATGCAGTTGAAAGTTACAGCGCAAATGAAATGAAGGATCTGAGCCGATCCTATGATACTCTGGAGAAAGAGGTATGCAAAACATTTCCAAACTTTCCTAGTATCAACGAG…	genome			Elisabethatriene	PX409222
Acanthogorgia sp (NA124_045)	NA-045_TC-4	Paramuriceidae	MACSKELRVPKEWNKYHTDIENESVDPELFSEEELFSWLEELGLSHNKSKVAKCVQNIRPYHLMRYQVVFIPKNSLCRQLFKLWTNMVIALYMSDDVLETLSEVEMQQLCNAIQLLDDHIREQFPRFPNIAEMKQYLLLQKVNKKFIPHIIYFLDFAKNVAKSIINQGHYSKEDVNDFWRRLVVMITLYYQGVEVECRHIVGSYSEDVWTRLFASAIMTYQPIQEIVASSVIKNGEHMSLLNELYFLESVYCMVINDIYSYHREVNLDASICNMVQTIAGSREASAESDAVIKCVQILNAVAKTMYQKIEKAKQKNPANQDLWKLFDNIGMATVGWYYFHQYTPRYDDSRWRLSIVDVENDELEEWRKCNDEEQLQQLLPLLLNCSPKAKKISDAIISG…	ATGGCGTGCAGTAAAGAATTGCGTGTCCCAAAAGAGTGGAACAAATACCACACAGATATCGAGAACGAGTCGGTAGATCCAGAATTATTCTCCGAAGAAGAACTCTTCTCGTGGTTAGAAGAACTTGGTCTGAGTCATAACAAGTCCAAAGTAGCAAAATGTGTCCAGAATATAAGACCTTACCACTTGATGCGTTACCAGGTTGTATTTATTCCCAAAAATTCATTATGTAGACAACTCTTCAAACTCTGGACAAACATGGTTATTGCACTATATATGAGTGATGATGTCTTAGAAACATTAAGTGAAGTCGAGATGCAGCAACTCTGTAACGCCATTCAATTATTGGATGATCATATTCGTGAACAATTTCCCCGATTTCCAAACATTGCTGAAATG…	genome
Acanthogorgia sp (NA124_045)	NA-045_TC-5	Paramuriceidae	MACSKHIRIPATWLYPHQKILQDAPKADSEAPKEMVDWLCYEVKLADEALVNHTFHHLKPYLFVSLMYPRLPSDPWSKKLFELNVYFLVAAYILDDYHMENYPTTLIEKMLAAFNSVNKDMDECFPNCPTGTEIVQSLSYVENPSARYIIATMTDYINRSALIVWNSGRVQLSRAQDFRKRMAGTLRAYFHGVQMKGRHWTALSVSQFLWERCPESGAPCYYLSNEFFSGFLETTSSFPLAMLYDHYMYGSAVCSVVNDLVSLDRDTSSGDVNIIKILDKTGKIEDMEVAKSAILQLLESLVRYIYNSTKQMKEEYPECSSWFDFINDMTTGWICIHMFSPRYASSPNKVFMTPLHGEALDEWLNEKENASTFTDILAFQKLLDEMRDKMKMLYAF	ATGGCTTGCAGTAAACATATTCGTATTCCTGCTACGTGGTTATACCCACACCAGAAAATTCTACAGGATGCCCCCAAAGCCGATTCAGAGGCGCCCAAAGAAATGGTGGATTGGTTATGTTATGAGGTGAAGCTGGCTGACGAGGCTCTAGTGAATCATACCTTTCATCATCTCAAACCTTATTTGTTTGTCAGCCTTATGTACCCTCGACTACCATCTGACCCTTGGAGTAAGAAACTCTTTGAACTGAACGTTTATTTCTTAGTTGCCGCGTACATTTTAGACGACTATCACATGGAGAACTATCCCACGACCTTGATCGAGAAAATGCTTGCGGCCTTTAACTCCGTGAATAAGGACATGGATGAATGTTTCCCAAACTGTCCCACAGGGACAGAA…	genome			Xeniaphyllene	PX409224
Antillogorgia_bipinnata	AbTC-1	Gorgoniidae	MSCSKEIYVPRRWVQRHKKIPVLSQPAIEKLISMNELIELVIECGLCDKTSISKMHEKINTYQFMWCMVDTVPASQYAEEIFKSSLHFLCALFLVDDAVESYSAKEMQDLSRSYDILEQQVCKTFPNFPSINEMNESLAHLRKPFDRASITFCMQYVNKITAILLKEGNTPHDVVYNLRRRTSNAISIAFQAVLIKSKCGSIITSDEMLWRRVFDGLVILFYQFGELISGTTEIAQQHIPVLTELRMLGCLHCIVINDLYSYQRDKPALSDNIIKTWLLEKSVSSLLEATARCGQILDSIMKYMYQRVEQCKQSNPSCSQLKSLLETTIYTTVGWIRSHSTVVPRYCESQLKVSLVEVEEGEIPKWLAKRDEYGWNVVEKFVETLNDEKHKGILNALQG…	ATGTCATGCAGTAAAGAAATTTACGTTCCACGAAGGTGGGTGCAAAGGCATAAGAAAATACCAGTGCTATCTCAGCCTGCCATTGAGAAACTTATCTCCATGAACGAACTTATAGAGTTAGTCATAGAATGTGGACTGTGTGACAAAACCAGCATCAGCAAGATGCACGAGAAAATAAATACTTATCAATTTATGTGGTGTATGGTCGACACTGTTCCCGCAAGTCAGTATGCTGAGGAGATTTTCAAGAGCTCGCTGCATTTTCTATGTGCACTGTTTCTTGTCGATGATGCAGTAGAAAGTTACAGCGCAAAGGAAATGCAGGATCTGAGCCGCTCTTATGATATTCTGGAGCAACAGGTATGCAAAACATTCCCAAACTTTCCTAGCATCAACGAA…	transcriptome	ERR4669812
Antillogorgia_bipinnata	AbTC-2	Gorgoniidae	MSLLNNSVRIPTEWTVPHREALVETDNQELIAMNDLLRWVNETCLTTEEGARLVFKKINAYRYLRCLYPIIPVDPTSLKIFQLNLHFLVLGYIIDDKIESYNMDDMNDLIAGYNHLQNQLSETFPKYPNISEMKKSLASIKNDFSKCAIATIVDFINKTTLILFQGGKIPEDKVLAYRKRLSKSVALYLDALLSKTKTGCEISDNEMLWRRCFDALALAVYMSTEVFSEINVKNHLFPFSEIYKFYFLSILFCIVINDLYSYERDELDDTDSIIKVWYKTKAVTDMKTATSNIAKILDAILQQMYLLIEASRAKYPELSEWFQRIAFMTVGWMYIHKTVVPRYVSSLYQVTPIEIEENMIPNWLLEKDGYGQKVVQEFLENLSKPWQSYPSVVDMLCS*	ATGTCCTTACTTAACAATTCTGTACGTATCCCAACCGAATGGACAGTTCCACATAGAGAAGCGCTGGTGGAAACGGATAACCAGGAGCTTATTGCAATGAATGATCTTCTTCGCTGGGTGAATGAAACATGTCTGACAACTGAGGAAGGAGCAAGACTTGTTTTCAAAAAAATCAATGCATACCGTTATCTCCGTTGCTTATATCCAATCATCCCTGTCGACCCAACGAGTTTAAAGATATTTCAGCTCAACTTGCACTTTTTGGTTCTGGGCTACATCATTGACGATAAAATTGAAAGTTACAACATGGACGACATGAATGATCTTATTGCGGGATACAACCACCTACAAAATCAACTCTCAGAAACATTTCCGAAATATCCAAACATATCTGAGATG…	transcriptome	ERR4669812
Antillogorgia_bipinnata	AbTC-3	Gorgoniidae	MACSKELRVPKEWSKYHHDLVNEAINPELFSEEELVNLAIALGLSDNEVKPRKYFHSCRPYHMNRYVYVFIPDDLMSKRIFRWFAYLCLTIFMNDDLMEAFSESEMRQVCSAFEMMDNEICEQFPKFPTLVQMKQSLKHKKVNEKIIPNVLNLLEFTNSVGKVLIEEGNFLQEDVRNYWRRLVMVVGLYVEGAKSESIQGVTTTMDEYLWRRVMSGAIILWMYGHEVMSEMLGKLDGSQISFIHELYGLTAIFCLIVNDIYSHEKEKIMGNRVMNTVRDKYENKECSDDFEAFEKSLRITNAIIKVMYRKIENAKQGNPDSTEFHKLLDNIGKGTIGTFFFHDKCTRYNETKWRLTLVEVDEMELEEWRKSKVVEEFDTVQHFLQDVSPKAKRMDEAIK…	ATGGCCTGCAGTAAGGAACTACGCGTTCCAAAAGAATGGTCGAAGTATCACCATGATCTTGTGAATGAAGCCATAAACCCGGAGTTATTTTCCGAAGAAGAGTTAGTAAATTTGGCAATTGCTCTCGGCTTGAGTGACAACGAGGTGAAGCCAAGGAAATATTTCCACAGTTGTCGACCGTACCACATGAATCGTTATGTATACGTTTTCATTCCCGACGATTTGATGAGCAAGAGGATTTTCAGGTGGTTTGCGTACCTCTGTTTAACCATTTTCATGAACGATGATTTAATGGAAGCTTTCAGTGAGTCGGAAATGCGTCAAGTCTGTAGCGCTTTTGAAATGATGGATAACGAAATCTGCGAACAATTTCCTAAATTTCCAACCCTTGTTCAAATG…	transcriptome	ERR4669812
Antillogorgia_bipinnata	AbTC-4	Gorgoniidae	MACSKELCIPKPWIKYHNEIVKEPIDPELFSLDKLCAWLKELDLCHNKSDIEKYILHARPYHLARHQVVLLPNNALCRKLFTLWANTALALFISDDVLELRSDVEMRQICDAFQLLDNHIREQFPQFPTIAEMKKFLLSQKLDEKFIPHVIYFQDFSNNVAKTIMEHSNFSEEEVKYFWRRLVVMIALYYEGVNDEVKHTIGLYSLNVWTRLLAAAAMIWMISLEIMSGVLGKTTQHLPLLNELYFNATFFAMVVNDIYSYKREMSLDARICNIVQTLIVGKEAVGEYEAVQKCVEILNAVVKVSYQKIEKAKQENPDDQKLWKLLDNIGMATAGWYFFMHSSPRYDDSPWRLSVVAVEDAELQEWRQCTDKDPPKEVQPLLINHSAKAKRISDAIISG…	ATGGCGTGCTCCAAAGAATTGTGCATCCCTAAGCCATGGATAAAGTACCACAATGAGATAGTAAAAGAACCTATTGACCCAGAATTATTCTCCCTTGATAAATTGTGCGCTTGGTTAAAAGAGCTAGACTTGTGTCATAACAAATCTGATATAGAAAAATACATCCTTCATGCTAGACCTTACCATTTAGCGCGTCACCAAGTTGTTCTGCTTCCCAACAACGCATTATGTAGGAAACTCTTCACACTCTGGGCAAATACGGCACTTGCACTATTCATTAGCGACGATGTTTTGGAACTACGAAGTGATGTTGAGATGCGCCAAATCTGCGACGCTTTCCAGTTATTGGATAATCACATACGTGAGCAATTTCCCCAATTTCCAACCATTGCCGAAATG…	transcriptome	ERR4669812
Antillogorgia_elisabethae	AeTC-1	Gorgoniidae	MSCSKEIYVPRKWAQRHEKVPVLAQTTIEKLISMNELIELVIECGLCDKTCISKMYERINTYQFMWCMVDTVPASQYAEELFKISLHFLCALFLVDDAVESYSANEMWDMSRSYDALEQQVCKTYPNFPSISEMKESLVHLPNPFDRASITFCMQYVNKITAILLKEGNTPNDVVYNLRRRTSNAISIAFQAVLIKSKCGSTVTSHEMLWRRVFDGLVILFYQFDELISGTTEIAQQHIPVLTELRMLGCLYCIVINDLYSYQRDKLALSDNIVKTWLLQKSVSSLSEATARCGQILDSIMKYMYQRVEQCKQSNPSCPQLKSLLETTIFTTVGWIRSHTTVVPRYSESQLKVSLVEVEEEEIPKWLTKRDEYGWNVVETFVENLNDEKHKGLLDALQG…	ATGTCATGCAGTAAAGAAATTTACGTTCCACGAAAGTGGGCACAACGGCACGAGAAAGTACCAGTGCTAGCTCAGACCACCATTGAGAAACTTATCTCCATGAACGAACTTATAGAGTTAGTCATAGAATGTGGGCTGTGTGACAAAACCTGCATCAGCAAGATGTACGAGAGAATAAATACTTATCAATTTATGTGGTGCATGGTCGACACTGTTCCTGCAAGTCAGTATGCTGAGGAGCTTTTCAAGATCTCGCTGCATTTTCTATGTGCACTGTTCCTTGTCGATGATGCAGTTGAAAGTTACAGCGCAAATGAAATGTGGGATATGAGCCGATCTTATGATGCTCTGGAGCAACAGGTATGCAAAACATACCCAAACTTTCCTAGCATCAGCGAA…	transcriptome	ERR4669811
Antillogorgia_elisabethae	AeTC-2	Gorgoniidae	MACSKELRIPKPWLNYHDDINNEPIDPELFSEDELVAWLKDLGLCLEKSRAENLISNVRPYHAVRHQFVRFSRNALNKKLFSLWVNALVAIFASDDILELLSEDEMRLICEGYQSLDKYICDQFPQFPTIIEMKAFLLKQNVQEKLFPHIMFFQDFSNEIAKSLLKYKKFPDEDVKDFWRRLVVMDGSFFEGVWSEVKHTAGLYAEDLWTRLLTSAVLTWIVGQEVMSETLAEAAKHQTLLTELYFLETFFCMVVNDIYSYKREMKIDARICNMVKTIVVGQDCEESEAVQKCIEIINAVVKIMYQKIENTKQENPEDQNLWRLLDNIALSTTGWYYFHHYSPRYDDSSWRVPTVGIEGDELEEWRKATGEEPPNEVTPLLLNCNPQARQFSEAISKGD…	ATGGCGTGTTCCAAAGAGCTGCGCATTCCAAAACCTTGGTTAAATTACCACGACGATATAAACAACGAGCCTATCGACCCTGAATTGTTTTCCGAAGATGAACTAGTTGCGTGGCTAAAAGATCTGGGGCTGTGTCTCGAGAAATCTAGAGCTGAAAACTTGATTTCAAATGTCAGGCCGTACCATGCCGTTCGACATCAGTTTGTACGTTTTTCCAGGAATGCATTAAATAAGAAACTTTTTTCACTATGGGTAAATGCTCTTGTTGCGATATTCGCCAGTGACGACATCTTGGAACTCCTAAGTGAAGATGAAATGCGTCTTATCTGCGAAGGTTACCAATCCCTGGATAAATACATTTGTGACCAGTTTCCCCAGTTTCCAACCATCATCGAAATG…	transcriptome	ERR4669811
Balticina sp. (NA124_218)	NA-218_TC-1	Pennatuloidea	MSSLHTEVCVPISWCVTQYPKSPKSPMFKDEIVDWCVKTGIASKVLAEKTVERLSPSHYMRMLFPKVDPTKPTLSKLYNINCSIIIGGYIMDDVLETYSLEVLQELDTFFRSTEAWLSELSPADYPNLDTISNSLSEINVPFSRAVICMFTDYFNQYCRNICKIDNISLLKVARFRQRLSASVTAYLEMAMRKRRGDVKIDEKEFLWQRSADNLGFPVLMFSEVFSNLLQTECVNIPTTTFHYFHMYSNLFAHVLNDLNSYHRDVETDHNSLVKLWIKEGIADDFEDAATKTIQFLNSIIIRMHKVFEENLGKFPKCPPLQSFLEGIGYTFNGWILVHTIAVERYKLSPYQTTLAKIEESEVQVWLEGESEFGKRRVQMFEELMEERREEMIALYGLSK	ATGTCAAGCCTGCACACCGAAGTTTGCGTGCCCATTAGTTGGTGTGTAACACAGTATCCAAAATCACCAAAATCACCCATGTTCAAAGATGAAATTGTCGACTGGTGCGTGAAGACAGGAATCGCTAGCAAAGTTCTCGCTGAAAAAACCGTGGAACGACTCAGTCCTTCTCACTACATGCGAATGTTGTTTCCCAAAGTAGATCCGACAAAACCGACTTTATCGAAGCTTTACAACATCAACTGCTCGATTATCATTGGTGGCTACATCATGGACGATGTCTTGGAAACATACTCACTTGAAGTTTTGCAAGAGCTCGACACATTCTTCAGATCGACCGAAGCATGGCTATCGGAATTGTCACCAGCGGATTACCCAAACCTAGATACGATTTCTAAC…	genome			Cembrene B	PX409225
Balticina sp. (NA124_218)	NA-218_TC-2	Pennatuloidea	MWRTDVVKVPRKWVQPHKELLKNKRNHEHLIVEEMYQEVYEIGLTTEEKVREIIVNINAGTYARFLFPDFLDNPESNKVPQLMIYYVTVLYLIDDQLETFNETEIEELIDGYNQLEREMFETFPKCANMTKMKTMLRNVKNEFTKSSIVMMMDIVFKATSLYLEQRQPPHEKMLDFRNRFSAQLSLFNYAHLSRAKYGTNATPGEMMWRRCTDSLMFALPMAIEMLDKTSEKEVPTMREIYELYTMSVLYGVVINDLYSYFREQFDCSNNLLKVLFPKKVDPNMTDATVKICQILNAIMKHAYFLVEKLKLKYPHAKNLLDDNAYQISSWIYIHATVAPRYYTSPCHVEVVEIEDGELSDWLTQENEYGSRVFQEFLDIMNDPTQKSARDFFHGTDVDR…	ATGTGGCGCACCGATGTTGTCAAAGTCCCCCGTAAATGGGTGCAGCCTCACAAAGAGCTGCTAAAGAATAAACGGAATCATGAACACTTGATAGTGGAAGAAATGTATCAGGAAGTCTATGAAATCGGTCTAACAACTGAGGAAAAGGTGCGAGAGATTATCGTAAATATCAACGCAGGCACGTATGCACGTTTTCTGTTTCCGGATTTTCTCGACAATCCCGAGAGTAACAAGGTGCCCCAATTGATGATATACTATGTGACAGTGTTGTATTTAATAGATGATCAATTAGAAACATTCAACGAAACAGAGATAGAAGAGCTAATTGACGGTTACAATCAGTTAGAACGGGAAATGTTCGAAACGTTCCCAAAATGCGCCAACATGACCAAGATGAAA…	genome			hinesene	PX409226
Balticina sp. (NA124_218)	NA-218_TC-3	Pennatuloidea	MWRADVVTVPRKWTQPHKAVLKNDRNHEKLTEVKEMFHGLYEIGLTNKADLEMTMKAINTYTFVRCLYPNVPDDPHSTNWHLKVLQLMLYLAIMGYIIDDRIETYNEKEMEELIHGYDQLKREMFKIFPQYVTMSTMKTMLKNVKNDVSNAIVVAIVECVNKFSAVLLEQCQLPKERVLNFRNRFANTFSTSLHSLQVLLSSARNGTNVTLGQMMWRRSLDGLAIPFYMALEVVTKIKDDHEVPPVREMIELYVIGALFCVVINDLCSYYREKLHDHCSGNLIKLLLQKNVSKMTDAISLTFEILNAIIKHLFLLLEKMKLKYPRVKELFDNIAYTTVAWIHIHTTVCPRYLTSPYHVEVVEIEEGELSDWLAQENECGSSILKEFLETMNDPKQRRVL…	ATGTGGCGCGCGGATGTCGTGACTGTTCCACGTAAATGGACACAGCCTCATAAAGCGGTGCTAAAGAATGATCGGAATCATGAGAAATTGACAGAAGTGAAGGAGATGTTTCATGGGTTGTATGAGATCGGGTTAACAAATAAGGCTGACTTGGAAATGACCATGAAAGCAATCAATACGTACACGTTTGTACGTTGTCTGTATCCAAATGTTCCCGATGACCCTCATAGTACCAATTGGCACCTTAAGGTGCTGCAACTTATGCTCTACTTAGCTATAATGGGATATATCATTGACGATCGAATAGAAACCTACAACGAAAAGGAGATGGAGGAATTAATCCACGGTTACGATCAGTTAAAACGCGAAATGTTCAAAATATTCCCGCAATACGTCACT…	genome			no expression
Briareum_asbestinum	BaTC-1	Briareidae	MVFSKPIHAPKKWVEKGKGLLDEEVDEQLEGLQEIIDTFIQCDLCDETTVRKYRGKLRPYNFTRSLNPIIPETKLGREVFKALAHFTMGIFIADDIMEKQPEEEIRKMCTTFAHLDAKSRQSFPSFPAIDDIKEVVDASSVSKNVAGPIVFLEQFLNKQASLLLSHGDFSLSDVKEFRLRGYNMMAIYFLRVLEETEIQKKPGSIEVIWRRAFGGCVPFYLLTAEIFSGAIGKLKEHYTALTELYVLGGIYVATLNDVFSYYREAHTVADNVVKAMVSQKEVETLEEAAANVAEFLDSIMQYLYEKVEELQRKDPNNRELHVCLDYVGRMTVGSVYAHLLPRYKDTTLSYYLEEVKEDQLSSWLSKKGEYGTRMLKNILEVIHQRMADGQMEALAGAFP…	ATGGTGTTTAGTAAACCAATTCACGCACCAAAGAAATGGGTAGAAAAAGGAAAAGGCTTACTGGATGAGGAGGTAGACGAGCAACTGGAAGGTTTACAGGAGATCATCGATACATTTATCCAGTGTGATCTTTGCGACGAAACAACCGTCAGAAAATATCGAGGAAAATTACGCCCCTACAACTTTACCCGATCTCTCAATCCGATTATTCCAGAGACAAAATTGGGCAGAGAGGTATTCAAGGCTCTTGCTCACTTCACCATGGGTATCTTTATCGCCGACGATATCATGGAGAAGCAACCCGAAGAAGAAATAAGAAAAATGTGCACTACCTTTGCGCATTTAGATGCAAAAAGCAGGCAAAGCTTCCCCTCTTTTCCAGCTATTGATGATATAAAA…	transcriptome	SRR7895344	GHBD02	Cembrene A
Briareum_asbestinum	BaTC-2	Briareidae	MTKPFEVTAPTRWVKFHARVLSQPPIENFIRMEQLINWGVACGVTNEAGIRKSFQKLNAYVYLRCMYPLVADDAWSAEMFRINLHFTTAGYIVDDRIERYTMEEMNELCDGYDMLEKEVSKLFPKCPSIEEMRCRLQHLKNKFSIAAITMVMDFVNQSALFFLRQGKTSRDRVDNFRKRLSNAVTIYYQAVRNKVKTGCKITEGEMLWRRCFDVLAVPSYLAPESFTHAVEKQEWPLEMLYELYMLGILYSTVINDLYSYHREKLDDCDNVIKVWMQENSVSSIEEANEKICMILDAILQIMYEKIEKAKAQYSKCPELQRLLDYTGIVSAGWIFVHNTAAPRYLESPYQVVLREIEDKDIQGWLENKNEFGWRVVRHFMETMKSEKGKPVMDAMCGFT…	ATGACTAAGCCGTTCGAGGTTACCGCCCCAACCCGCTGGGTGAAGTTCCATGCAAGAGTTCTTTCTCAACCGCCCATTGAAAATTTCATTCGAATGGAACAGCTCATCAATTGGGGTGTTGCTTGTGGCGTTACCAACGAAGCAGGTATTCGAAAATCGTTTCAAAAACTCAATGCGTACGTCTATTTGCGATGCATGTATCCTTTAGTTGCTGACGACGCCTGGAGTGCTGAAATGTTTCGAATCAACCTGCATTTCACCACTGCTGGATACATAGTTGACGATCGCATCGAACGTTATACAATGGAAGAAATGAACGAACTTTGTGATGGCTATGACATGCTTGAAAAGGAAGTAAGTAAGCTGTTTCCAAAGTGTCCAAGCATTGAAGAAATGAGA…	transcriptome	SRR7895344	GHBD02	Kysimplexin
Briareum_sp.	BsTC-1	Briareidae	MTQPFEVTAPTRWVKFHARVLSQPPIENFIRMEQLINWGVACGVTNEAGIRKSFQKLNAYVYLRCMYPLVADDAWSAEMFRINLHFTTAGYIVDDRIERYTMEEMNELCDGYDMLEKEVSKLFPKCPSIEEMRCRLQHLKNKFSIAAITMVMDFVNQSALFFLRQGKTSRDRVDNFRKRLSNAVTIYYQAVRNKVKTGSKITEGEMLWRRCFDVLAVPSYLAPESFTHAVEKQEWPLEMLYELYMLGILYSTVINDLYSYHREKLDDCDNVIKVWMQEKSVSSIGEANEEICMILDAILQIMYEKIEKAKAQYSKCPELQRLLDYTGIVSAGWIFVHNTAAPRYLESPYQVVLREIEDKDIQGWLENKSEFGWRVVRHFMETMKSEKGKPVMDAMCGFT…	ATGACTCAGCCGTTCGAGGTTACCGCCCCAACCCGCTGGGTGAAGTTCCATGCAAGAGTTCTTTCTCAACCACCCATTGAAAATTTCATTCGAATGGAGCAGCTCATCAATTGGGGTGTTGCTTGTGGCGTTACCAACGAAGCAGGTATTCGAAAATCGTTTCAAAAACTCAATGCGTACGTCTATTTGCGATGCATGTATCCTTTAGTTGCTGACGACGCCTGGAGTGCTGAAATGTTTCGAATCAACCTGCATTTCACCACTGCTGGATACATAGTTGACGATCGCATCGAACGTTATACAATGGAAGAAATGAACGAACTTTGTGATGGCTATGACATGCTTGAAAAGGAAGTAAGTAAGCTGTTTCCAAAGTGTCCAAGCATTGAAGAAATGAGA…	transcriptome	SRR7174588
Briareum_sp.	BaTC-2	Briareidae	MVFSKPIHAPKKWAEKGKGLLDEEVDEQLEGLQEIINTFVQCDLCNETTVRKYRETIRPYNFTRSISPVIPDTKLGREAFKALAHFTIGIFIADDIMEKQPEEEMREMCNIFAHLDAQSRQSLPSFPAIDDIKEIVGASSVSRNVVGPIVFLEQFLNKQASLLLSHGDFSLSDVKEFRLREYNMMAISLLRVLEEVGIQKKPESVEVIWRRAFGGCVPLYFLTAEIFSGAIGKLKKHYTALTELYVLGGIYVSTLNDVFSYHLETHTVVDNVVTAMINQKEVETPEEAAANVAEFLDSIMQYLYEKVEELQRKDPNNRELHVCLDYVGRMTVGFVYNHLLPRYKDTALSYCPEEVKEDQLSSWLSKKSEYGTQMLRTILQVIHERMADGQMEALAGAFP…	ATGGTGTTTAGTAAACCAATTCACGCACCAAAGAAATGGGCAGAAAAAGGAAAAGGCTTACTGGATGAGGAGGTAGACGAGCAACTGGAGGGTTTACAGGAGATCATCAATACATTTGTCCAGTGTGATCTTTGCAACGAAACAACCGTTAGAAAATATCGAGAAACAATACGCCCCTACAACTTCACCCGATCCATCAGTCCGGTTATTCCAGACACGAAATTGGGCAGAGAGGCTTTTAAGGCTCTTGCTCACTTCACGATTGGTATCTTTATCGCCGACGATATCATGGAGAAGCAACCCGAAGAAGAAATGAGAGAAATGTGCAATATCTTTGCGCATTTAGATGCACAAAGCAGGCAAAGCTTACCCTCCTTTCCAGCTATTGATGATATAAAA…	transcriptome	SRR7174588
Callogorgia delta	CdTC-1	Primnoidae	MACSKPIRVPREWTKFTKEATTAPLDKELLGLQEMIDWAVECELCDEELVTQYCKKIRPYFFMRSMYPVIPDDTLCREIFKVLIHFVLLLFVADDQMELQSEEEGRNMCAGFAQLDDRSRESFPEFPTVEEMKKIVTGQMSTPSIIGPTVFFGDFVTKMASILLKHGNYSHDVVYDFRLRTSNMILLYIQAVAIEKHKEKQGTVLEVFWRRIFGGCAFSLPFFAEVFSGALGSTKQHVGVMTEIFLYSNMLAIAVNDLYSYFKEKDTNCDNMFGAILSEEEEGEENISEAVEKIAQICEAILKCAYEKIKKKLKRHPELRSLFDISGRCIAGWLWIHCFTLPRYAESSLKFTLVEVDDEHLSTWLSEKPNYGDGVIKEFLEMANQRMADVIMDALCGAF…	ATGGCCTGTAGTAAACCAATACGTGTTCCACGCGAATGGACAAAGTTCACAAAAGAAGCCACCACCGCGCCGTTAGATAAAGAGTTGCTGGGTTTGCAAGAGATGATTGATTGGGCTGTTGAATGTGAGCTGTGCGACGAGGAACTGGTAACACAATATTGCAAGAAGATTCGCCCCTACTTTTTCATGCGTTCCATGTACCCTGTCATTCCAGACGACACTTTGTGTAGAGAGATTTTCAAAGTTTTGATCCATTTCGTCTTGCTTCTTTTCGTCGCTGATGATCAAATGGAACTCCAATCCGAAGAAGAAGGGCGTAACATGTGCGCTGGCTTCGCTCAGCTCGATGATCGTAGCCGAGAATCATTTCCAGAATTTCCTACTGTGGAAGAAATGAAG…	transcriptome	SRR13925246
Callogorgia delta	CdTC-1a	Primnoidae	MACSKPIRVPREWTKFTKEATTAPLDKELLGLQEMIDWAVECELCDEDLVKKYCKKTRPYFFLRSIYPVIPDDTLCREIFKVLIHFVLLLFVADDQMELQSEEEGRNMCAGFAQLDDRSRESFPEFPTVEEMKKIVTGQMSTPSIIGPTVFFGDFVTKMASILLKHGNYSHDVVYDFRLRTSNMILLYIQAVAIEKHKEKQGTVLEVFWRRIFGGCAFSLPFFAEVFSGALGSTKQHVGVMTEIFLYSNMLAIAVNDLYSYFKEKDTNCDNMFGAILSEEEEGEENISEAVEKIAQICEAILKCAYEKIKKKLKRHPELRSLFDISGRCIAGWLWIHCFTLPRYAESSLKFTLVEVDDEHLSTWLSEKPNYGDGVIKEFLEMANQRMADVIMDALCGAF…	ATGGCCTGTAGTAAACCAATACGTGTTCCACGCGAATGGACAAAGTTCACAAAAGAAGCCACCACCGCGCCGTTAGATAAAGAGTTGCTGGGTTTGCAAGAGATGATTGATTGGGCTGTTGAATGTGAGCTGTGCGACGAGGACCTGGTAAAAAAATATTGCAAGAAGACTCGCCCGTATTTTTTTTTACGTTCCATCTACCCTGTCATTCCAGACGACACTTTGTGTAGAGAGATTTTCAAAGTTTTGATCCATTTCGTCTTGCTTCTTTTCGTCGCTGATGATCAAATGGAACTCCAATCCGAAGAAGAAGGGCGTAACATGTGCGCTGGCTTCGCTCAGCTCGATGATCGTAGCCGAGAATCATTTCCAGAATTTCCTACTGTGGAAGAAATGAAG…	transcriptome	SRR13925246
Callogorgia delta	CdTC-1b	Primnoidae	MACSKPIRVPREWTKFTKEATTAPLDKELLGLQEMIDWAVECELCDEELVTQYCKKIRPYFFMRSMYPVIPDDTLCREIFKVLIHFVLLLFVADDQMELQSEEEGRNMCAGFAQLDDRSRESFPEFPTVEEMKKIVTGQMSTPSIIGPTVFFGDFVTKMASILLKHGNYSHDVVYDFRLRTSNMILLYIQAVAIEKHKEKQGTVLEVFWRRIFGGCAFSLPFFAEVFSGALGSTKQHVGVMTEIFLYSNMLAIAVNDLYSYFKEKDTNCDNMFGAILSEEEEGEENISEAVEKIAQICEAILKCAYEKIKKKLKRHPELRSLFDISGRCIAGWLWIHCFTLPRYAESSLKFTLVEVDDEHLSTWLSEKPNYGDGVIKEFLEMANQRMADVIMDALCGAF…	ATGGCCTGTAGTAAACCAATACGTGTTCCACGCGAATGGACAAAGTTCACAAAAGAAGCCACCACCGCGCCGTTAGATAAAGAGTTGCTGGGTTTGCAAGAGATGATTGATTGGGCTGTTGAATGTGAGCTGTGCGACGAGGAACTGGTAACACAATATTGCAAGAAGATTCGCCCCTACTTTTTCATGCGTTCCATGTACCCTGTCATTCCAGACGACACTTTGTGTAGAGAGATTTTCAAAGTTTTGATCCATTTCGTCTTGCTTCTTTTCGTCGCTGATGATCAAATGGAACTCCAATCCGAAGAAGAAGGGCGTAACATGTGCGCTGGCTTCGCTCAGCTCGATGATCGTAGCCGAGAATCATTTCCAGAATTTCCTACTGTGGAAGAAATGAAG…	transcriptome	SRR13925246
Callogorgia delta	CdTC-2	Primnoidae	MACSKPIRVPREWTKFTKEATTAPLDKELLGLQEMIDWAVECELCDEELVTQYCKKIRPYFFMRSMYPVIPDDTLCREIFKVLIHFVLLLFVADDQMELQSEEEGRNMCAGFAQLDDRSRESFPEFPTVEEMKKTVREMSTPSIVGPTVFYGTFVNKMASILLKHGNYSHDVVYDFRLRASNMISVYIQSVASEKVKKKSETVLENYWRRVFGGCFFPLHLLAEVCSGALGMTKQHVGVVTEIYLYSVMFAIAVNDFVSYPREKDTICDNIFRAILAEKEEENISGAAEKVAQIAEVTLKCIYQKIQKTLQRHPGIPELRSLFDYLGRCAAGFLWIHCFVVPRYVESSLKFTLVEVDDEHLSTWLSEKPNYGDGVIKEFLEMANQRMADVIMDALCGAF…	ATGGCCTGTAGTAAACCAATACGTGTTCCACGCGAATGGACAAAGTTCACAAAAGAAGCCACCACCGCGCCGTTAGATAAAGAGTTGCTGGGTTTGCAAGAGATGATTGATTGGGCTGTTGAATGTGAGCTGTGCGACGAGGAACTGGTAACACAATATTGCAAGAAGATTCGCCCCTACTTTTTCATGCGTTCCATGTACCCTGTCATTCCAGACGACACTTTGTGTAGAGAGATTTTCAAAGTTTTGATCCATTTCGTCTTGCTTCTTTTCGTCGCTGATGATCAAATGGAACTCCAATCCGAAGAAGAAGGGCGTAACATGTGCGCTGGCTTCGCTCAGCTCGATGATCGTAGCCGAGAATCCTTTCCAGAATTTCCTACTGTAGAAGAAATGAAG…	transcriptome	SRR13925246
Callogorgia delta	CdTC-3	Primnoidae	MPSMNVVTAPAEWARYHKEVLGNPPDENLIGMEKLINWVIACGVTDEAGIRKTFKRLGAYVYLRCMYPIVPVDPWSYEMFRINLHFTVAGYIVDDRIECYTMEEIDELCDGYAMLEKEVKKNFPKCPSIEEMKESLKHLKKKFSIAAITMVMDYVNQSALLFLREGKKCKERADNYRQRLTNAVSIYYQAIKNKIKTGTYVTEGEMLWRRCFDVLALPAYVVPEYFTRAGEAGEFPVRLLYELYMHGILYSTIINDLYSYHREKFDNCDNVIKVWLQENPATSVEDANKKICKILDAILQFMFEKMEEAKAKYPNDLELQALLDYTAYVTVGWIFVHNTAAPRYRESPYQVSLTEIQENEIPKWLKEKDEFGWDTLRQFSKKMNSGKGILIADALCGFG…	ATGCCTTCCATGAATGTTGTTACTGCACCAGCAGAATGGGCAAGATACCATAAAGAAGTTTTAGGAAATCCTCCAGATGAGAATCTAATTGGAATGGAAAAGTTGATCAACTGGGTCATTGCATGTGGCGTGACAGACGAGGCAGGAATACGAAAGACGTTTAAGAGATTAGGCGCATATGTTTACCTTCGCTGCATGTACCCAATAGTCCCTGTTGATCCATGGAGCTACGAGATGTTCAGGATCAACTTGCATTTTACTGTTGCTGGCTACATTGTCGATGATAGAATCGAATGCTATACGATGGAGGAGATTGACGAGCTTTGTGATGGTTATGCTATGTTAGAGAAAGAGGTTAAGAAGAACTTCCCCAAATGTCCAAGTATTGAAGAAATGAAG…	transcriptome	SRR13925246
Callogorgia delta	CdTC-4	Primnoidae	MACSKPIHVPSEWAKFVKLEQRDEELMGMDELINWALECGICSEDVVKKYCINVRPYFGMRALYPFVPDNPFCRELFKIFVHFMVLLFIADDTMELLSEDELLNISAGFARLDDLSRNSFPEIPTVEEMKKTINQSSTPDIIGKTVLLADIPNKLVSVFIKHDIYPLDIVYDTRLRASNIISIAIQAVLAGKNKRKSGTLLETLWRRAFDSCTLPFHMLGEVFSGALGKTKQHFRVITELSMCSSFYCVVINDMYSYHLECDGAFENVFKAILAEREGNIVEAVEKNAQIADAILKYMYEKMQETINQCPNSAELRSLFQCIAQSALGWFRMHQIITPRYEKSALKFTLVEVPKGQFPMRLSEKDNYGDRIVKELMQLVEQRMADGKMEALCGAFPLHK…	ATGGCCTGTAGTAAACCAATACATGTTCCAAGCGAATGGGCAAAGTTCGTGAAATTAGAACAAAGAGATGAAGAGTTAATGGGCATGGACGAGTTGATAAATTGGGCTCTTGAATGTGGTATTTGCAGCGAGGATGTGGTGAAAAAATATTGCATAAATGTACGCCCTTATTTTGGCATGCGTGCCCTCTATCCTTTCGTTCCAGACAACCCTTTTTGTAGGGAGCTTTTCAAGATTTTTGTCCACTTCATGGTTCTTCTTTTCATCGCTGATGACACGATGGAGCTCCTATCCGAAGACGAGCTGCTTAACATTTCCGCTGGGTTTGCTCGATTAGATGACCTTAGCAGAAATTCCTTCCCAGAGATCCCCACGGTGGAAGAAATGAAGAAAACCATC…	transcriptome	SRR13925246
Calyptrophora_lyra	ClTC-1	Primnoidae	MACSKPIQAPSEWAKFVKMEWRDEKLVGMDEMINWALECGLCDGEVVKKYCIKTRPFFFMRALYPFVPDNSFSRELFKIFLQFMVLLFIADDRMELQSEDELHITLAGFAKLDDLSRNSFPEIPTVEVMKKTISQTSSNCIIGQTVFLADIANKVASIFIKHDIYPLNIVYDTRIRLSNVVSIAIQAVLSGKNKKKSGTVVETLWRRGFDACALIFCLLGEVFSGALGKTKQHFGVITEMSLCSSFYCAIINDMYSYHRECDGAFENVFKAILAEEDKNIVEAVEKNAQIADSILKYMYEKMQQTINQHPNSPELRSLFQHIGQVALGWFWIHEIIVPRYEQTRFRFTLSEVQEEQVPMWLSEKDNYGDRIIKELMAMVEQRMADGKMDALCGAFPLHE…	ATGGCCTGTAGTAAACCAATACAAGCTCCAAGCGAATGGGCAAAGTTCGTGAAGATGGAATGGAGAGATGAAAAGTTAGTGGGCATGGACGAGATGATTAATTGGGCTCTTGAATGTGGTCTCTGCGACGGTGAAGTGGTTAAAAAATATTGCATAAAAACTCGACCTTTCTTTTTCATGCGTGCTCTCTACCCCTTCGTTCCAGACAACTCTTTTAGTAGAGAGCTCTTTAAGATTTTTCTCCAGTTCATGGTGCTTCTTTTCATCGCTGATGACAGAATGGAGCTCCAATCCGAAGATGAACTGCATATCACTTTGGCTGGATTCGCTAAATTGGATGACCTAAGCAGAAACTCCTTCCCAGAAATCCCCACGGTGGAAGTAATGAAGAAAACCATC…	transcriptome		GJII01
Calyptrophora_lyra	ClTC-2	Primnoidae	MACSKPVRAPREWTKFTKEATAGPVDNELLGLEEMINWAVECELCDEELVKKYCKMIRPYFFMRSLYPVIPDDTLCRELFKVFVQFVVLVYVVDDQMEVQTEEEGRNMCIGFAQLDDHSRESFPEFPTVKKMKQILSQISTPNAVVPTVFFGDFLNKVASVLLKHGNYSHDVVYDFRLRVSNIISLYIQAVTTEKYKEKQGTVLEVFWRRIFGGCPLPFHVLADVCSGALGMTKQHVGIITEIYQYSSMFCIAVNDLFSYSRDKDTNCDSIFKAILAEQEEENISEAVEKNAQIAEAVLKCMYEKIQETLKRHPDIPELHSIFDYLGRCAAGWLWLHCFICQRYVKSSLKFTFVEVDDENLSAWLSEKPNYGDGVIKEFLEMANQRMADGKMDALCGAF…	ATGGCATGCAGTAAACCGGTACGTGCTCCACGCGAATGGACAAAATTCACGAAAGAAGCTACAGCTGGCCCAGTAGATAATGAGTTGTTGGGTTTGGAAGAAATGATTAATTGGGCTGTTGAATGTGAGCTGTGCGACGAGGAACTGGTAAAAAAATATTGCAAAATGATTCGACCGTACTTTTTCATGCGTTCTCTCTACCCCGTCATTCCAGACGACACTTTGTGCAGAGAGCTTTTCAAAGTTTTCGTCCAATTCGTGGTGCTTGTTTACGTCGTTGATGATCAGATGGAGGTTCAAACGGAAGAAGAAGGGCGTAACATGTGCATTGGCTTCGCTCAGCTGGATGACCATAGCCGAGAATCCTTTCCAGAATTTCCTACTGTGAAAAAAATGAAG…	transcriptome		GJII01
Chrysogorgia (SCB-157)	SCB-157_TC1	Chrysogorgiidae	MACSKPEVRFPKEWSKHHHNIGKEAVDEELLAEDELIDWLIAIDLCNKSTVKKYIEKLRPYHFMRCIAVVDPNNLIFRDIFKTYMHLLVGVYYSDDKIETYNSTEIRQIRDSYEMLDGQVFEQLPTIAKMKESLKINKKLMPHVILMVDFLNNIVHSLIQRDTISEDDLADYRRRISIANSMYFEAVEAEISRCVDDTNTEMLWRRIFTGGAIHYLLGLEAMLEVIGKVKEHSTLITEMYVISALFCMLVNDIYSCHKEMLSKAGDKGDNIIIWMFEKKEVSDIPEAIQKIAEISNAIIKYMYQKIEKTKHEYPDNPDLHKLLDYIGMATVGWFFIHDSISCRYQDSPWRLSLVEVEEMELKEWRKCKDEEQSVLQRFLYHTSRRGKTLIDALCGSIKT…	ATGGCGTGTAGTAAACCGGAAGTGCGTTTCCCAAAGGAATGGTCAAAACACCACCACAACATTGGAAAAGAAGCCGTGGACGAAGAATTACTCGCCGAAGATGAGCTCATAGATTGGCTAATTGCTATCGACTTGTGTAACAAGTCTACTGTCAAAAAATATATCGAGAAATTAAGACCATACCACTTCATGCGCTGCATAGCTGTAGTTGATCCGAACAATCTTATATTTAGGGATATTTTTAAGACCTATATGCATTTATTGGTTGGTGTTTACTATTCCGATGACAAGATCGAAACATACAACAGTACAGAAATACGCCAAATTCGCGATTCATATGAAATGCTGGATGGCCAGGTTTTCGAGCAATTGCCAACCATCGCCAAAATGAAGGAGTCG…	genome
Chrysogorgia (SCB-157)	SCB-157_TC2	Chrysogorgiidae	MAYSKPEVHFPKEWTKHHHVIGKETVNEELFPEDELVDWLTSIDMCEKSTIQKYIEMCRPYHFIRCLAVLVPIHLSSCRDLFKIYVQFVIAIFISDDLLETYNSTELRQIRDSYEMLEGQVSAESFLPFPTIAKMKASLKIKKKLMPNVIYLVDCTNMVAHSLIQQGTISEDDVAYFRKRISIAHSMYLEAVEAEMSPRVDETITEILWRRIFNGALPGILLGVEAMSGMVGKVKPHALLIAEMEILCSLYCILINDIYSYGKELLSKVGNKDTKCDNIVVSMLHNKEVSSISEAVQKIFPVCNEVTKYMYQKIEKSKQEYPDNEDLHKLLDHIGRATAGWFFIHDSVLPRYEDTPCVISLVEVEEMELKEWRESKDEEQSVILKRFFDHTSPKGKILM…	ATGGCGTACAGTAAGCCAGAAGTGCATTTTCCAAAGGAATGGACAAAACACCACCACGTCATTGGGAAAGAAACCGTGAACGAAGAATTATTTCCCGAAGATGAGCTTGTAGATTGGCTAACTTCTATCGACATGTGTGAAAAGTCTACTATCCAAAAATATATCGAGATGTGTAGACCATACCACTTCATACGCTGCCTTGCTGTACTTGTTCCGATCCATCTCTCTTCCTGCAGAGATCTTTTTAAGATTTACGTGCAGTTCGTGATTGCTATATTCATTTCCGACGACCTCTTGGAAACATACAACAGTACAGAATTGCGCCAAATTCGTGATTCCTACGAAATGCTGGAGGGACAGGTTTCTGCAGAGTCATTTCTTCCATTCCCAACCATCGCC…	genome			multiproduct germacrene D	PX409227
Chrysogorgia (SCB-157)	SCB-157_TC3	Chrysogorgiidae	MSCSKPIRVPSHWANRQKAMLNKKTDETLRSMEKLIDLVTECGLCDEASIRKIDKKVNTFQFMWSLVDTLPSDQWSREMFTNCFQFLCGAFVIDDAVESYSAVEMEELNNAYDFLEQKSCEAFPNFPTISGMKKYLESVMSNAFSIASVTFCMQYVNKMASILLKQGSTTENVVFIARRRTSNAISISLQAILIKSKHGSKVAPHEMLWRRIFDGLVILFYEFSELVSGVTKHVQEHVAIITELRMLGCLYCVILNDLYSYHRDKHAPADSIIKTWFTEKTVSSLSEATTKCCQILDVVLQYMYERVEECKSRFPECPELEVLLESTVYTTIGWIFSHSIIVPRYSESALKVIVVEVENEEIAAWLAQKDEYGWNVVEQFVQTMNNKGNKGIMDALSGY…	ATGTCGTGCAGTAAACCGATCCGTGTTCCCTCGCATTGGGCAAACCGTCAAAAGGCGATGTTAAATAAGAAAACAGATGAGACACTGAGATCTATGGAGAAACTTATTGATTTGGTAACTGAATGTGGATTATGTGACGAAGCAAGTATCCGAAAGATCGACAAGAAAGTAAATACATTTCAGTTCATGTGGTCACTTGTGGATACCTTGCCTTCAGATCAATGGAGCAGAGAGATGTTTACAAACTGCTTCCAGTTTCTTTGTGGAGCGTTTGTAATCGACGATGCAGTGGAGAGCTACAGCGCTGTCGAGATGGAGGAGTTGAACAATGCTTACGATTTTTTGGAACAGAAATCGTGTGAAGCATTTCCAAACTTTCCAACTATCAGTGGCATGAAG…	genome
Chrysogorgia (SCB-157)	SCB-157_TC4	Chrysogorgiidae	MDMCDKSTIKNYVEICRPYHFLRCLGVLVPNHLSFCRNIFKIYVHFLIGIYISDDKMETYNSTEMRQIRDSFEILDGQVSAESFLPFPTIAKMKASLQINKKLMPHAILLVDYKNMIAHSLIQQGNISEDDVAYFRRRMSISHSMYLEAVEAEISPRVHDTNTETLWRRIMTGGPIILLIRLEAMSGVVGKVKAHAPLIAEMQILSSLFCMLINDIYSYRKEMLSKVANKDQKGDNIIVTMIEKKEVSELPEAVQKISQICNVIIKYMYQKIEKTKQEYPNNADLHKLLDYIGMATAGWFFIHDSVLPRYQDTPCGLSLVEIEVMEMKEWRESKDEEESVVLQRFFNHTSPKGKILIDAMCGLIKEGGHFVPI	ATGGACATGTGTGACAAGTCTACTATAAAAAACTATGTCGAGATATGTAGACCATATCACTTCTTGCGCTGCCTTGGTGTTCTTGTTCCGAACCATCTTTCTTTCTGCAGGAATATTTTTAAGATCTACGTGCATTTCTTGATTGGTATATATATCTCCGACGACAAGATGGAAACATACAACAGTACAGAAATGCGCCAAATTCGCGATTCCTTCGAAATTCTGGATGGACAGGTTTCTGCAGAGTCATTCCTTCCATTCCCAACTATTGCCAAAATGAAAGCGTCGTTGCAGATTAACAAAAAGTTGATGCCTCATGCCATTCTCTTGGTGGATTATAAAAACATGATAGCACATTCTCTTATCCAGCAAGGTAATATATCTGAAGATGACGTGGCG…	genome
Chrysogorgia (SCB-157)	SCB-157_TC5	Chrysogorgiidae	MAYSKPIHAPSVWVKHVKEVFTPASSVDEELLGLDELVGWALECEICDEEMVKKYVKSITPYRFMRALYPVFPDNILCRSVFKVLAHYVILLYIADDKMEQQSEEEMRNMCVGFTLFDEQSRKSFPELPTVEEMKMTINHLSTPGTVGCTVMFASVANKMASALLKHGNYPDDVVYDYRLRASNMLSIYIQAILAEKHQQKHGTVLETYWRRQFGGCVLIYHLLADISSGALGKTKQHLGVITEMYIYCTLLCIAINDLYSYSFEKETICDNIFKAILEEKQEENIPEAVDKISQIADAILKRLYRKIQETLQKYPNNQELRSLMDYLGRCAIGWFWLHSILQRYKDTPFKLTLVEVDDEHLMTWSSKNDDYGENVVNDIMKMIKERMADGKMDAMMGA…	ATGGCGTATAGTAAACCAATACATGCTCCAAGTGTATGGGTAAAGCACGTGAAAGAAGTGTTCACGCCTGCATCATCGGTAGATGAAGAGTTGTTGGGATTGGACGAGTTAGTTGGTTGGGCACTTGAATGTGAAATTTGTGACGAGGAGATGGTTAAAAAGTATGTCAAATCTATCACCCCGTATCGATTCATGCGTGCGTTGTATCCTGTCTTTCCCGACAATATTTTGTGTAGGAGTGTTTTCAAAGTATTGGCGCATTATGTGATACTCCTTTACATAGCTGACGACAAGATGGAACAACAGTCAGAAGAAGAAATGCGTAATATGTGTGTTGGCTTCACTCTCTTTGATGAGCAGAGCAGGAAATCGTTTCCAGAGCTTCCCACTGTGGAAGAA…	genome			multi-product, aristolene, maaliene	PX409229
Chrysogorgia (SCB-157)	SCB-157_TC6	Chrysogorgiidae	MAYSKPIHVPSGWVKHVKEVTTHASVDEELLGLDELITWALECGMSDEELVRKYVKKIRPYLLMRSLYPVVPDNTMCREVFKVLVHFALLLFIADDQMEQQSEEEGRNMCVGFTRLDEQSRKSFPKFPDVEEMKKIVMSMSTPSAVARTVMFASVVNKLASVLLKHGNYPEDVVYDLRLRASNMISIYIQAILTEKHQQKQVTVLEAYWRRIFGGCTLPYHLLADVCSGALGKTKQHISVITEMYLCCAMFCIPINDLFSYYYEKETFCDNMFGAILAGNEENILDAVDKTSQIVDAILKHMYRKMQETLLHHPNNQELRSLFDYLGRCAIGWFWLHHCILERYVDSPIKLSFVEVDDEHLMPWLSKKNDYGEKVVKEIVEMCKERMKDGKLDALNGAF…	ATGGCATACAGTAAACCAATACATGTTCCAAGTGGATGGGTAAAGCACGTGAAAGAAGTGACAACGCATGCATCGGTAGATGAAGAGTTGTTGGGCTTGGACGAGTTGATTACTTGGGCTCTTGAATGTGGAATGTCTGACGAGGAGTTGGTTAGAAAGTATGTCAAAAAAATTCGCCCGTATCTACTCATGCGATCCCTGTATCCTGTCGTTCCGGACAACACTATGTGTCGAGAGGTTTTCAAAGTATTGGTGCATTTTGCGTTACTCCTTTTCATAGCTGACGACCAGATGGAACAGCAGTCAGAAGAAGAAGGGCGTAATATGTGTGTTGGCTTCACGCGCTTAGATGAGCAGAGCAGAAAATCCTTTCCAAAGTTTCCTGATGTGGAAGAAATG…	genome			unfunctional	PX409230
Chrysogorgia (SCB-157)	SCB-157_TC7	Chrysogorgiidae	MIVTFGGKSLLSGGQYFRGDRCFWEVITLWVIAFGGNFSGDRYFSREVFGAIVTLRGIVTFGRSSLSVGRYFRRDRFSLCGRVELYFYFQGVLVLGNFTVLKRIKIFIILIAGDMLWRRCLNVLASPAYVVPESFTHAIETGEWPIRVLYELYMYGTLYATVTNDLYSYHRDKLDDSDNIIKVWLLEKAVSSIEDASKKMCKILDAILQHLYEKIEETKAKYPNSHELHALLDYTGYVTAGWIFIHSTVAPKYIESPYHVVLTEIEDNEIPKWLKEKDELSWAVVRRFIEKMNDEKGRSIMDALCGFTNGEGLF	ATGATCGTTACTTTTGGCGGGAAGTCGTTACTTTCGGGAGGTCAATACTTTCGGGGGGATCGTTGCTTTTGGGAGGTAATCACTTTGTGGGTCATTGCTTTTGGCGGGAATTTTTCGGGGGATCGTTACTTTTCGCGAGAAGTTTTCGGTGCGATCGTTACTTTACGAGGGATCGTTACTTTCGGAAGGTCGTCACTTTCGGTGGGTCGTTACTTTCGGAGGGATCGTTTCTCCTTGTGTGGGAGGGTTGAATTATATTTTTACTTTCAAGGAGTGCTAGTTTTGGGGAATTTTACGGTATTGAAACGAATTAAAATATTTATCATTTTAATTGCAGGGGACATGCTTTGGAGGCGCTGTTTGAATGTGTTGGCATCTCCTGCATATGTTGTCCCAGAA…	genome					partial sequence, not included in analysis
Chrysogorgia (SCB-157)	SCB-157_TC8	Chrysogorgiidae	MAYSIPVQVPSKWLKYVKEVTPEYVDEEMLALDEFINWMLECGLCEVELVKRYEKTIRPYQLVSSAYPIFPADNLCRGVFKMFVHYTLSLFIADDMMEHQSEEESRSMCAAFARLDDESRNSFPDFPTVEKMKKTIIQVSSPGAVACTVMYASWVNKLASVLLEHGNYSHDVVYDFRLRSSNLVSTYIHATLIEKLPKKMETALENIWRRLFGANALLILLASEVFSGALGKSKQHVGDIIEICIYSALIAGPTNDFVSYYYEKETNSDNLLRAILAETEEENIPEALDKISQFFEAILKHQYGKRQEILRQYPNNQELHSLCEYVGRCTLGWFWIHKIVQRYIDSPLQIAIIEVQDDQIEAWFTCKKDDYGEKITKEFMDMAKERMADGMLDALKGAF…	ATGGCATACAGTATCCCAGTGCAAGTTCCAAGTAAATGGTTAAAGTACGTGAAAGAAGTGACACCTGAATATGTAGATGAAGAGATGTTGGCCTTGGACGAGTTTATTAATTGGATGCTTGAATGTGGATTATGTGAGGTGGAGCTGGTTAAAAGGTATGAAAAAACAATACGCCCTTACCAACTGGTTAGTTCTGCGTATCCCATCTTCCCAGCCGATAATTTGTGTAGAGGGGTTTTCAAAATGTTTGTGCATTACACCTTATCCCTTTTTATCGCTGACGACATGATGGAACATCAGTCAGAAGAAGAATCACGTAGCATGTGTGCTGCCTTTGCTCGCTTAGATGACGAGAGCAGGAACTCATTTCCTGACTTTCCCACTGTGGAAAAAATGAAG…	genome
Chrysogorgia (SCB-144)	SCB-144_TC1	Chrysogorgiidae	MACSKPEVRFPMGWSKHHHDIGNEAVDEQLLAEDELIDWLIAIDLCNKSTVKKYIEKCRPYHFMRCVAAVVPNNLIFRDIFKTYMHLLVGVYYSDDKIETYNSTEIRQIRDSYEMLDGQVFEQFPTIAKMKASLKINKKLMPHVILMVDFLNNIEHSLIQQRTISEDNIAEYRRRISIANSMYFEAVEAEISCCVDDTTEMLWRRIFTGGAIHYLLGLEAMLGVIGKVKAHSTLITEMYVISALFCMLINDIYSYHKEVLSKAGDKGDNIIICMFEKKEVSEVPEAIQKIAQISNAIIKYMYQKVEKTKQEYPDNPDLHKLLDYIGMATVGWFFIHDSISCRYLDSPWRLSLVEVEEMELKEWRKGKDEEQSVVLQRFLYHSSPRGKTLIDALCGSIKT…	ATGGCGTGCAGTAAACCGGAAGTACGTTTCCCAATGGGATGGTCAAAACACCACCACGACATTGGAAATGAAGCCGTGGACGAACAATTACTCGCCGAAGATGAGCTCATAGATTGGCTAATTGCTATCGACTTGTGTAACAAGTCTACTGTCAAAAAATACATCGAGAAATGTAGACCATATCACTTCATGCGCTGCGTTGCTGCAGTTGTTCCGAACAATCTTATCTTCAGGGATATTTTTAAGACCTACATGCATTTATTGGTTGGTGTTTACTATTCCGATGACAAGATCGAAACGTACAACAGTACAGAAATACGCCAAATTCGCGATTCATATGAAATGCTGGATGGACAGGTTTTCGAGCAATTTCCAACCATCGCCAAAATGAAGGCGTCT…	genome			Xeniaphyllene	PX409232
Chrysogorgia (SCB-144)	SCB-144_TC2	Chrysogorgiidae	MACSKPEVRFPKEWSKHHHNIWKEAVDEELLAEDELIDWLIAMDLCDKSAGKKYIEKCRPYHFMRCIAVLVPKNLMFRNIFKTYMHFLVAIYYSDDKMETYNSTELRHIRDSYEMLDGQDFEQIPTIVKMKASLKINKKLMPHVILMVDYLNIIVQYLIQQGTISEDDLADYRKRIYIANSMYLEAVEAEISCCVDDTYTEMLWRRIFTGGALYFLPGLEAMSGVIGKVNAHVTMIAEMYILSALFCMLLNDIYSYHKEMLSNAGDKGDNIIMWMLEKKEVSEVPEAIQKIAQISNAIIKCIYQKVEKTKHEYPDNPHLHKLLDYIGMATVGWFFIHDSISCRYQDSPWRLSLVEVEEMVLKEWRKGKDEDEDEDEEQSVILQRFLYHSSPRGKILIDA…	ATGGCGTGCAGTAAGCCGGAAGTGCGTTTCCCAAAGGAATGGTCAAAACACCACCACAACATTTGGAAAGAAGCCGTGGACGAAGAATTACTCGCCGAAGATGAGCTCATAGATTGGCTAATTGCTATGGACTTGTGTGACAAGTCTGCTGGCAAAAAATATATTGAGAAATGTCGACCATACCATTTCATGCGCTGCATAGCTGTACTTGTTCCCAAGAATCTTATGTTCAGGAACATTTTTAAGACCTACATGCATTTCTTGGTTGCTATATACTATTCTGACGACAAGATGGAAACATACAACAGCACAGAATTGCGCCATATTCGCGATTCATATGAAATGCTGGATGGACAGGATTTCGAGCAAATTCCAACCATCGTCAAAATGAAGGCGTCG…	genome
Chrysogorgia (SCB-144)	SCB-144_TC3	Chrysogorgiidae	MSCSKPIHVPSHWVNRQKAMLNKKTDETLISMEKLIDLVTECGLCDEASIRKIDKKINTFQFMWSLVDTSPSDQWSREMFTNCFQFLCAAFLIDDVVERYSAVEMEELSDAYDFLEQQSCEAFPNFPSISDMKKSLEGLMSNVFSIGSVTFGIQYVNKMASILLKQGSTPENVVFNARRRTSNAISISLQAILIKSKHGSNVAPHEMLWRRIFDGLVILFYEYGELVSGVTKHVQEHVAIVTELRMLGCLYAVVINDLYSYHREKHVPSESIIKTWFSQKIVSSLSEATTKCCQILDAILQYMYERVEECKLRFPECPELEVLLESTMYTTVGWIFSHEIIVPRYSESPLKVILVEVANEEVPAWLAQRDEYGWNVVEQFVKTMNNKENKGIIDALSGY…	ATGTCGTGCAGCAAGCCGATCCATGTTCCCTCGCATTGGGTAAACCGCCAAAAAGCGATGCTAAATAAGAAAACTGATGAGACGCTGATATCTATGGAGAAACTTATCGATTTGGTGACTGAATGTGGATTATGTGATGAAGCCAGTATTCGGAAGATCGACAAGAAAATAAATACATTTCAGTTCATGTGGTCACTTGTGGATACCTCGCCTTCAGATCAATGGAGCAGAGAGATGTTTACAAACTGCTTTCAATTTCTTTGTGCAGCGTTTTTAATCGACGACGTAGTGGAGAGGTACAGCGCTGTCGAGATGGAGGAGTTGAGTGATGCTTATGATTTTTTAGAACAACAATCATGTGAAGCATTTCCAAACTTTCCAAGCATCAGTGACATGAAG…	genome			Elisabethatriene	PX409233
Chrysogorgia (SCB-144)	SCB-144_TC4	Chrysogorgiidae	MAYSKPIHAPREWVKDVKEVLTPALVDEELLGLDELVAWALECGICNEKLVKKYAKYISPYLLIRGLYPVLPNNTLCRSVFTIFVHFTLLLYIADDRMEKQSEEEGRNMCVGFTLLDEQSRKSFPEFPTVEEMKATIIHMSTPSIVGRTVMLASFVDKLASALLKHGNYSDDVVYDYRLRASNMLSIYIQALLAEKHQQKQGTVLEAFWRRHFGGCVIIFHLLADIFSGALGKTKHHLAVITDLYINCTLLCIAINDLFSYFLEKESSCDNIFREILAEKEEENIPEAVHKMSQIADAILKRLYRTMQETLQQYPKHQELRSLMGYVGRCAVGWFWMHSILQRYMDSPFKFTLDEVDDEHLMTWSSKNNDYGENVVNDLMKMFKERMADGKMDALKGAF…	ATGGCGTACAGTAAACCAATACATGCTCCACGTGAATGGGTAAAGGACGTAAAAGAAGTTTTGACGCCTGCATTGGTAGATGAAGAGTTGTTGGGCTTGGACGAGTTAGTTGCTTGGGCACTTGAATGTGGGATTTGTAACGAGAAGTTGGTAAAAAAGTATGCCAAATATATTAGCCCGTATCTACTCATCCGTGGGCTGTATCCTGTCCTTCCAAACAACACTTTGTGTAGAAGTGTTTTCACAATATTCGTGCATTTTACGTTGCTCCTTTACATAGCTGACGACAGGATGGAAAAGCAGTCAGAAGAAGAAGGGCGTAATATGTGTGTTGGCTTCACTCTCTTAGATGAGCAGAGCAGGAAATCCTTTCCAGAGTTTCCCACTGTCGAAGAAATG…	genome			multiproduct germacrene D	PX409234
Chrysogorgia (SCB-144)	SCB-144_TC5	Chrysogorgiidae	MRSLYPVIPDTTLCREFFKTLVHFVLLLYLFDDQMEQQSEEEGRNMCDGFARLDDQSRKSFPELPTVEEMKKFVIHMLTPSVVASTLMFASTPNKLASVLLKHGNYPDDVVYDLRLRASNMISIFIQAVLTEKHQQKQNTVLEAYWRRVFGGCMLPFLLLAQICSGSLGKTKQHITVITEMSLYSSMLCIAINDLHSYYLEKETICDNMFRAILPEKEEENIPVAVDKISQIVDAILKRMYMKMHETLLHYPKNIELRAFFDYLGRCTI	ATGCGTTCGCTGTATCCTGTTATTCCAGACACCACTTTGTGCAGGGAGTTTTTCAAAACATTGGTGCATTTTGTGTTACTCCTTTACCTGTTTGACGACCAGATGGAACAGCAGTCAGAAGAAGAAGGGCGTAATATGTGCGATGGCTTCGCGCGCTTGGATGACCAGAGCAGGAAATCCTTTCCAGAGCTTCCCACTGTGGAAGAAATGAAGAAGTTTGTCATCCACATGTTGACTCCAAGCGTTGTTGCATCCACTCTTATGTTCGCAAGCACGCCTAACAAGTTGGCATCGGTTCTTCTGAAGCATGGAAACTATCCCGATGATGTTGTGTATGACCTACGCCTCCGAGCAAGCAACATGATTTCGATTTTCATCCAGGCGGTACTAACAGAGAAG…	genome					partial sequence, not included in analysis
Chrysogorgia (SCB-144)	SCB-144_TC6	Chrysogorgiidae	MFASITNKLATLLLKHGSYSDDVVYDLRLRASNMISIYIQAILTEKHQQKQETVLEAYWRRLFGGCTLPYHLLADICSGSLGKTKQHITGITEMYLYSSMLCIAINDLFSYYLEKETICDNTFRAILAEKEEENIPEAVDKISQIVDAITKRMYRKMQETLLHHPKNQELHSLFDYLGRCAIGWFWMHHCVVQHYIDSPLKLTLVEVDDEQITPWLSKKNDYGEKVVNEIVEMTKERMADGKLDALKGAFPIHEKLSGYKNDGLYDVIKI	ATGTTCGCAAGCATTACTAACAAGTTGGCAACACTTCTTCTGAAGCATGGAAGCTATTCCGATGATGTCGTGTATGACCTACGCCTCCGAGCAAGCAACATGATTTCGATTTACATCCAGGCCATACTAACAGAGAAGCATCAGCAAAAACAGGAAACCGTATTAGAGGCTTACTGGAGACGGCTTTTTGGTGGATGCACTCTCCCTTATCACTTGCTTGCAGATATTTGTTCTGGTTCACTTGGCAAGACCAAGCAACACATCACAGGCATCACTGAGATGTACCTCTACTCTTCCATGTTATGCATTGCAATCAACGATTTGTTTTCCTACTATTTGGAAAAGGAAACAATCTGCGATAACACGTTCAGAGCAATTCTTGCGGAAAAAGAGGAAGAA…	genome					partial sequence, not included in analysis
Chrysogorgia (SCB-144)	SCB-144_TC7	Chrysogorgiidae	MLSTYVVTAPEKWVKYHKEVLAQPPDEKLIAMDKLINWAIACGVTDEAGVRKSFKRLNAYVYLRCMYPSVPSDPWSTEIFTINLHFTTVGYIVDDRIESYTMEEIDELCDGYDMLENEVRKSFPKCPSIGEMKESLKHLNNKFSIAAITMVMDFVNQSSLFFLRQGKTCKERVDNFRRRLSNAVTIYYQAIKNKVKTGANVTEGDMLWRRCFDVLAVPSYLAPESFTHAIETGELPIRVLYELYMHGILYSTVINDLYSYHREKLDDCDNVIKVWLLEKSVSCIEDANKKICQILDAILQLMYEKIEEAKAKYPNSPELQALLDYIGYVTAGWIFVHNTAAPRYLESPYQIVLTEVQENEIPKWLKEKDEFGWAVLRRFTEKMNGEKGSRIMDALCGFT…	ATGCTGTCCACGTATGTTGTCACTGCGCCAGAAAAATGGGTGAAGTACCACAAAGAAGTACTTGCACAGCCGCCAGATGAAAAGCTCATTGCAATGGATAAGCTGATCAATTGGGCTATCGCGTGTGGGGTTACGGACGAGGCAGGCGTACGAAAGTCGTTTAAGAGATTAAACGCATACGTTTACCTGCGTTGCATGTACCCCTCGGTCCCTTCGGATCCATGGAGCACTGAAATATTCACAATCAACTTACATTTTACCACAGTTGGCTACATTGTCGATGATCGAATCGAGAGCTATACTATGGAGGAAATAGATGAACTTTGTGATGGTTATGATATGTTAGAAAACGAAGTGAGGAAGAGTTTTCCGAAATGCCCAAGTATTGGAGAAATGAAG…	genome			Klysimplexin R	PX409235
Chyrogorgia_stellata	CsTC-1	Chrysogorgiidae	MSCSKQVHVPSHWANRLKAMLNKKPDETLISMDKLINLVTECGLCDEASIRKMDKKVNTFQFMWSLVGILPSDQFGKEMFTNCLHFLCGAFLIDDAVENYGAVQMEKLSKAYDLLEQQSSEAFPNFPSISEMKKCLEGSMSSAFDIGSVIFCMQYVNKMALIFLKEGSTPENVVLDARRKTSNAISISLQAVLIKAKHGSKVAPNEMLWRRIFDGLVILFYEFGELVSGVTKYVQEHVAVVTELRILGCLYCIVINDLYSYHRDKLSLSDSIIKTWLAQNTVSDLSEATTKCCQILDVVMKYILERVEECKLRFPDCPEFLALLESTVYTTVGWVFSHKIIVPRYTESALQVAIVELEKEEIPVWLAEKDEYGFNVVKHIVEAMNNKGNKGIMDALSGF…	ATGTCGTGCAGCAAACAGGTCCATGTTCCCTCGCACTGGGCAAACCGCCTCAAGGCGATGCTAAATAAGAAACCAGATGAGACGCTGATATCTATGGATAAACTTATCAATTTGGTAACTGAATGTGGGTTATGTGATGAAGCCAGTATTCGGAAGATGGACAAGAAAGTGAATACATTTCAGTTCATGTGGTCACTTGTGGGTATCTTGCCATCAGATCAATTCGGCAAAGAGATGTTTACAAACTGCTTGCATTTTCTTTGTGGAGCGTTTTTGATCGACGACGCAGTGGAGAACTACGGCGCTGTGCAGATGGAGAAGTTGAGTAAAGCTTACGATTTGCTGGAACAACAATCATCTGAAGCATTTCCAAACTTTCCGAGCATCAGTGAAATGAAG…	transcriptome		GJIJ01
Chyrogorgia_stellata	CsTC-2	Chrysogorgiidae	MAYSKPIHLPREWAKHAKEVTSVDERMFDLDELVTLALECEICDEESVKRYTKAMRPYHFMRELYPVFPDNALCRELCKVYVYFTILLYISDDQMEVQSEEEMRHSCAGFARLEDESRKSFPEFPTVDEMRKIIIHTTTRRAVARTVMFANFVNNVASALLKHGNYPDDVVYDFRQRTSNMVSMFIQAVHAEKHPRKKSDIVEIYWRRVNAGGPMYYHLPADVFSGALGKTKQHIATITELYLYSSLCCIAMNDVFSYYYEKDTICDNMLRPILAENDNIPEAVDKMSQIGEAMMKRMYRHMQETIRQNKKNQELCSLVDFLGRCVVGWFYVHNRVLQRYIDSPFQFTLVEVDDEHITTWLSKKDEYGEKVVNEFMEMAKKRLADGKMDALNGLFPIHE…	ATGGCATACAGCAAACCAATACATCTTCCAAGAGAATGGGCTAAGCACGCGAAGGAAGTGACGTCGGTGGATGAACGGATGTTCGACTTGGACGAGTTGGTCACTTTGGCTCTTGAATGTGAAATTTGTGACGAAGAGTCGGTCAAAAGGTATACCAAAGCTATGCGCCCGTATCATTTCATGCGCGAGCTGTATCCTGTCTTTCCCGACAACGCTTTGTGTAGGGAACTTTGTAAAGTATACGTGTATTTTACAATACTTCTTTACATATCTGACGACCAGATGGAAGTGCAGTCGGAAGAGGAAATGCGTCACTCGTGTGCTGGCTTCGCTCGCTTAGAAGACGAAAGCAGGAAATCCTTTCCGGAGTTTCCCACTGTGGATGAAATGAGGAAGATC…	transcriptome		GJIJ01
Corallium_rubrum	CrTC1	Coralliidae	MSTDREIYVPDSWCVPLYNKPSIKLRERIADWMTKTGLASKTLAQKAVEKLNPFQYMNILFPKVDLSDSSAARLYEINAALIVGGYTADDVIETYSLEALKELDYFFRSTEAWVAKLEPSDYPTVKEIAESLSEFEMEMSYSKAVICMFIDSFNQYCYEIWRAHSVSFSKMSQFRRRLSASVTAYLEIAMETRRGDANIDEKEFLWQRSADNLGFPVLMLTEVLSGLLNNECEIPLVTLHYFHMYSNLFAHVLNDMNSYHRDIHTDHNSIVKLWKKKGIAIDFDDAATKVVQFLNSVTKHMQKSFKKVQQDYPNCLALRKFLENISYTFTGWVLVHSTAVERYKLSPYQANLVKVEPNGEEEWLEDDSEFGNRCVQMFDQLLCERENEMVFLYGLE*	ATGTCGACGGACAGGGAAATCTACGTTCCTGACAGTTGGTGCGTACCCTTGTATAACAAGCCATCAATAAAACTAAGAGAACGTATTGCTGACTGGATGACTAAGACTGGCCTGGCCTCCAAAACTCTTGCACAAAAAGCAGTAGAAAAACTGAATCCCTTCCAGTACATGAACATATTGTTTCCCAAAGTCGATCTTTCCGACTCATCTGCAGCGAGACTTTACGAAATCAACGCCGCACTCATCGTTGGGGGGTACACCGCAGATGACGTCATAGAAACGTATTCTCTCGAAGCTTTGAAAGAGCTCGACTATTTCTTCAGGTCAACTGAAGCCTGGGTGGCAAAGTTGGAGCCATCTGATTACCCAACGGTAAAGGAAATTGCGGAATCCCTTTCA…	transcriptome	https://www.ncbi.nlm.nih.gov/sra/SRX675792	https://datadryad.org/stash/dataset/doi:10.5061/dryad.31f77
Dendronephthya_gigantea	DgTC-1	Nephtheidae	MWCGKEVRVPRQWAVLEQEVLKEKPDPELVDIDGMIKWITECDIVDENVVRAYVKLVKPYYFIRLIYPILPKDKLCVEACKIFLHFVISLYCSDDRTELECDLDDIVKMCDAYENLKEPVFEMFPKFPTIKEMQSSLKFLSDSKLISPVVLCMDFVNKVTSCVIEYGEYSETAVLDFRRRFLNTIEFYLRGLEMEKKMHRKDTENKTLWRRIFDGGPLFFLPYVEISSFSLGKVEGHIPTISEMYIVSAFVCIIVNDLYSYKRETMESINCDSVIKHWLSDEKISSMEEACEKVSRILNATVQYMFEKVQRVKLDYPNSPEAHVLYEYIAHVTIGWLYMHEEGNDRYKDSPWRVSLTEVEEDKIQEWLSCKDSYGFEALNQFLASNPKAEKIIDALGGD…	ATGTGGTGTGGCAAAGAGGTTCGTGTTCCACGTCAATGGGCTGTTTTAGAGCAGGAGGTTCTCAAAGAAAAACCGGATCCAGAACTCGTGGACATTGACGGGATGATAAAATGGATCACAGAATGTGATATAGTCGATGAGAATGTAGTACGAGCATATGTGAAGTTGGTAAAGCCTTATTACTTCATACGATTGATCTATCCCATTCTCCCAAAGGATAAGTTGTGCGTCGAAGCCTGCAAAATTTTTCTGCACTTTGTGATTAGCTTGTACTGCAGCGATGACCGCACAGAACTGGAATGTGATCTGGATGACATAGTGAAGATGTGCGACGCGTACGAAAACCTAAAAGAACCAGTCTTCGAAATGTTTCCTAAGTTTCCAACCATCAAAGAGATG…	genome		GCF_004324835	multiproduct - nephthene
Dendronephthya_gigantea	DgTC-2	Nephtheidae	MFSDNVRVPEKWTISHKKMLAEHEEDKELIALDKLLLWVKETGLTTEAASKSVFDNLNAYRYLRCLFPILPEDQTGKKLFQLNLHFLVMGYVIDDTIEKYSEKEMQELIDGYNFLQNQVSKTLPKLPSISKVWKLLGEARNKFSRSAIVTVVDYVNRTTMILLEGEICEESVLNYRNRLSNAIAVYFNAILSKTKTGCKISENEMLYRRCFDALSIAVYMSTEVFSKTLVRNQMLPTSELYKFYLLSTLFCVVINDLYSYERDKLDDTDSVIKVWYAQNEVTDMKAATTKVSKILDRIIQQMYLFVKEGKSCHPELSEWFERIAAMTVGWIYIHKYVVFRYVSSPFQIAVVEVKDEMIPDWLTEKDAYGETIVQNFLDGLEYPHQKDVLDSLYGCNRL	ATGTTTTCCGATAACGTTCGCGTCCCAGAAAAATGGACAATTTCCCATAAAAAGATGTTGGCAGAACATGAAGAAGACAAAGAGCTCATCGCTCTGGACAAACTTTTGCTCTGGGTAAAAGAAACAGGTTTAACCACGGAAGCAGCATCAAAATCCGTTTTCGATAACCTTAACGCGTATCGTTATCTCCGATGTTTGTTTCCAATCCTTCCTGAAGATCAGACGGGCAAAAAACTATTCCAACTCAACTTGCACTTCTTGGTTATGGGTTATGTCATTGATGATACGATTGAAAAATACAGCGAAAAAGAAATGCAAGAACTCATCGATGGGTACAACTTTCTACAAAATCAGGTATCAAAAACGCTTCCGAAGTTGCCAAGCATTTCTAAAGTTTGG…	genome		GCF_004324835	Cembrene A
Eleutherobia rubra	ErTC-1	Alcyoniidae	MSISQMVFSKELRVPKEWSKYHFDIVKEPIDPELFSEDELFDWVEDLGLTDDKSVVTKYAQRTGGYLFLRLHMVFFPKNSLFKKLFKLWAHLVPSLFVTDDFLEATSEIEMRQVCDGFEFLAGQIRGQLPQFPTIAEMKQSLLLQKIDEKLIPHTIHLMDFANNVAKSIIQHSSIPIESVNEYWRRLVVVCSLYYAGVAFEVKHSVRSYSEDVWTGVFTVAYLLWLPCLEILSGAVGKTTEHLSLINELSFLATFSARVVNDIYSYNRELVLEHKPVSMVARIAESKEVTTADEALIKNVEILGAIVKVMYQRIEKAKQENQTNKELCKWLDNIGVGTIGVHFWHHYIPRYTSAPCRLSFVGVEEDELKEWRKCSEEEPPKELFPVLLDHSQIAKRIND…	ATGAGTATAAGCCAAATGGTTTTTAGTAAAGAATTGCGCGTCCCCAAAGAATGGTCAAAATACCACTTTGACATCGTGAAGGAACCCATTGACCCAGAATTATTCTCGGAAGATGAACTATTTGATTGGGTAGAAGATCTAGGTTTGACTGATGACAAGTCCGTTGTAACAAAGTACGCCCAGAGAACTGGAGGGTATCTCTTTCTGCGTCTTCATATGGTATTTTTTCCCAAAAATTCATTATTTAAAAAACTTTTCAAACTATGGGCACATCTTGTTCCTTCGCTTTTTGTTACGGACGATTTCTTGGAAGCAACAAGTGAAATTGAGATGCGGCAAGTATGCGACGGTTTTGAATTCCTGGCTGGCCAGATACGTGGACAGTTGCCGCAATTTCCA…	transcriptome		GHFI01	multiproduct - unknown sesquiterpenes
Eleutherobia rubra	ErTC-2	Alcyoniidae	MSGKIVRAPSNWTTPHKKMLKEDEDQELIAFDKLLSWVSETGVGTEEQAKIVFKKINAYFYLRCLYPVLPRDPKSMKIFQLNLHFLILGYIIDDAIEKYNENEMKELIAGYNLLQSQVSETFPNFPSIFEMKQLLGNMKNDFSKSAITTMFDYVNKTTLILLEEGEIAEHNVLNYRKRLSNAVAVYFDALLSKTKTGCEISDGAMLWRRCFDALAIAVYMLTEVFSKTLVKNHTLPVSEFYKFYLLSILFCVVINDLHSYERDKLDDTDSVVKVWFKEGSVANMEAATSKVSKILDAIIQQMYLFVEEGKARHPELSEWFERIAYMTVGWIYIHKTVVPRYVSSPFQIEVVEIHENMISNWLLKKDAYGQRVVQQFLKNLNDPQKKNIMLYDE*	ATGTCTGGTAAGATCGTTCGTGCTCCTTCCAACTGGACAACTCCTCACAAGAAAATGCTGAAGGAAGATGAAGACCAAGAGTTGATTGCCTTCGACAAACTTCTTTCTTGGGTGAGCGAAACAGGTGTAGGCACTGAGGAGCAAGCAAAAATCGTTTTCAAGAAAATTAATGCGTATTTTTATCTTCGATGTTTGTATCCAGTCCTCCCTCGTGATCCAAAGAGTATGAAAATATTCCAACTTAACCTTCATTTCTTGATATTGGGCTACATCATTGACGACGCGATTGAGAAATACAACGAAAATGAAATGAAGGAACTTATTGCTGGTTATAATCTCCTACAAAGCCAAGTATCAGAAACGTTTCCAAACTTTCCAAGTATTTTTGAAATGAAGCAG…	transcriptome		GHFI01	Cembrene A
Eunicea_calyculata	EcTC-1a	Plexauridae	MSCSKEVRIPSDWAILQREVLKEEVDPELVNVDELIKWAIECGIGDENVIRKYLKVLKPYHFGRCVYPVFPNNRLCREAFKVFAQFTVCIYVCDDLIENDCDLNDLEKMCSDYDKMDEKLCEIFPKVPTINDLKSLFELLPNARTNSSRAPIFLCMDFVNRVTALVLREGDVSEKAVFDFRRILSNTLSIAFKAVKSEKKMTEKDSENETLWRRIFNGAPMFGVVYTEISSFALGKTKEHAQTVVEMYVVNALCCILINDLYSLHRESADATVCDNVVKFWFRKKEITSMPEAVVRCTRILNTIIQYIYKKVENVKTQYPDSPEVHTLFLHIAHYIIGWFFIHEYACGRYQDSPWRLTLVDLKEDEVDQWLAEKDSYGVNVLNQFLATNTKAKKIIDAL…	ATGTCATGCAGCAAAGAAGTTCGCATTCCAAGTGACTGGGCCATTTTGCAGAGAGAAGTTCTCAAAGAAGAAGTAGATCCTGAACTTGTCAATGTTGACGAGCTCATAAAATGGGCTATAGAATGTGGGATTGGAGACGAAAATGTTATTCGAAAGTATCTAAAAGTATTAAAACCTTATCATTTCGGACGCTGTGTCTATCCAGTTTTTCCCAACAATCGTTTGTGCCGTGAAGCGTTTAAAGTTTTTGCGCAGTTCACAGTCTGCATTTATGTTTGCGACGATTTGATTGAGAACGATTGTGATCTCAACGACCTAGAGAAAATGTGCAGTGATTACGACAAGATGGATGAAAAACTATGCGAAATCTTCCCCAAAGTTCCAACAATTAATGATCTC…	transcriptome	SRR6039601
Eunicea_calyculata	EcTC-1b	Plexauridae	MSCSKEVRIPSDWAILQREVLKEEVDPELINVDEIIKWAIECGIGDENVIRKYLKVIKPYHFGRCVYPVVPNNCLCREAFKLFTQFTVCTYVCDDFLEKDCHINDLEKMCRDYDKLDEKLCEIFPKVPTIKDLKSMFELLPNACTNSARASIFLFLDFLNRITALVLREGDVSEKAVFDFRRILSNTLSIYFKAMKSEKKITEKDTENETLWSHIFNGGPLCLVMYTEISSFALGKTKENAQTLVEMYVVNALCCIVINDLYSFYRESADAIVCNNVVKFWLRKKEITSMPEAVARCTRILNTIIQYIYKKVENVKTQYPDSPEVHALFLHIAHCITGWFFVHEYASNRYQDSPWRLTLAYVKEDEVDQWLAEKDSYGVYVLNQFLATNTKAKKIIDAI…	ATGTCGTGCAGTAAAGAAGTTCGCATTCCAAGTGACTGGGCCATTTTGCAGAGAGAAGTTCTCAAAGAAGAAGTAGATCCTGAACTTATCAATGTTGACGAGATCATAAAATGGGCTATAGAATGTGGGATTGGAGACGAAAATGTTATTCGAAAGTATCTAAAAGTAATAAAACCTTATCATTTCGGACGCTGTGTCTATCCAGTTGTCCCCAACAATTGTCTGTGCCGTGAAGCGTTTAAACTTTTTACGCAGTTCACAGTTTGCACTTATGTTTGCGACGATTTCCTTGAGAAGGACTGTCATATCAACGATCTAGAGAAAATGTGCAGGGATTACGACAAGCTGGATGAAAAACTCTGCGAAATCTTCCCCAAAGTTCCAACAATCAAGGATCTC…	transcriptome	SRR6039603
Eunicea_calyculata	EcTC-1c	Plexauridae	MSCSKEVRIPSDWAILQREVLKEEVDPELVNVDELIKWAIECGIGDENVIRKYLKVLKPYHFGRCVYPVFPNNRLCREAFKVFAQFTVCIYVCDDLIENDCDLNDLEKMCSDYDKMDEKLCEIFPKVPTINDLKSLFELLPNARTNSSRAPIFLCMDFVNRVTALVLREGDVSEKAVFDFRRILSNTLSIAFKAVKSEKKMTEKDSENETLWRRIFNGAPMFGVVYTEISSFALGKTKEHAQTVVEMYVVNALCCILINDLYSLHRESADATVCDNVVKFWFRKKEITSMPEAVVRCTRILNTIIQYIYKKVENVKTQYPDSPEVHTLFLHIAHYIIGWFFIHEYACGRYQDSPWRLTLVDLKEDEVDQWLAEKDSYGVNVLNQFLATNTKAKKIIDAL…	ATGTCATGCAGCAAAGAAGTTCGCATTCCAAGTGACTGGGCCATTTTGCAGAGAGAAGTTCTCAAAGAAGAAGTAGATCCTGAACTTGTCAATGTTGACGAGCTCATAAAATGGGCTATAGAATGTGGGATTGGAGACGAAAATGTTATTCGAAAGTATCTAAAAGTATTAAAACCTTATCATTTCGGACGCTGTGTCTATCCAGTTTTTCCCAACAATCGTTTGTGCCGTGAAGCGTTTAAAGTTTTTGCGCAGTTCACAGTCTGCATTTATGTTTGCGACGATTTGATTGAGAACGATTGTGATCTCAACGACCTAGAGAAAATGTGCAGTGATTACGACAAGATGGATGAAAAACTATGCGAAATCTTCCCCAAAGTTCCAACAATTAATGATCTC…	transcriptome	SRR6039604
Eunicea_calyculata	EcTC-1d	Plexauridae	MSCSKEVRIPSDWAILQREVLKEEVDPELINVDELIKWAIECGIGDENVIRKYLKVLKPYHFGRCVYPVFPNNRLCREAFKVFAQFTVCIYVCDDLIENDCDLNDLEKMCSDYDKMDEKLCEIFPKVPTINDLKSLFELLPNARTNSSRAPIFLCMDFVNRVTALVLREGDVSEKAVFDFRRILSNTLSIAFKAVKSEKKMTEKDSENETLWRRIFNGAPMFGVVYTEISSFALGKTKEHAQTVVEMYVVNALCCILINDLYSLHRESADATVCDNVVKFWFRKKEITSMPEAVVRCTRILNTIIQYIYKKVENVKTQYPDSPEIHALFLHIAHHIIGCFFVHEHACDRYQDSPWRLSLVDVKEDEVHQWLAEKDSYGVYVLNQFIATNTKAKKIIDAL…	ATGTCATGCAGCAAAGAAGTTCGCATTCCAAGTGACTGGGCCATTTTGCAGAGAGAAGTTCTCAAAGAAGAAGTAGATCCTGAACTTATCAATGTTGACGAGCTCATAAAATGGGCTATAGAATGTGGGATTGGAGACGAAAATGTTATTCGAAAGTATCTAAAAGTATTAAAACCTTATCATTTCGGACGCTGTGTCTATCCAGTTTTTCCCAACAATCGTTTGTGCCGTGAAGCGTTTAAAGTTTTTGCGCAGTTCACAGTCTGCATTTATGTTTGCGACGATTTGATTGAGAACGATTGTGATCTCAACGACCTAGAGAAAATGTGCAGTGATTACGACAAGATGGATGAAAAACTATGCGAAATCTTCCCCAAAGTTCCAACAATTAATGATCTC…	transcriptome	SRR6039605
Eunicea_calyculata	EcTC-1e	Plexauridae	MSCSKEVRIPSDWAILQREVLKEEVDPELINVDELIKWAIECGIGDENVIRKYLKVLKPYHFGRCVYPVFPNNRLCREAFKVFAQFTVCIYVCDDLIENDCDLNDLEKMCSDYDKMDEKLCEIFPKVPTINDLKSLFELLPNARTNSSRAPIFLCMDFVNRVTALVLREGDVSEKAVFDFRRILSNTLSIAFKAVKSEKKMTEKDSENETLWRRIFNGAPMFGVVYTEISSFALGKTKEHAQTVVEMYVVNALCCILINDLYSLHRESADATVCDNVVKFWFRKKEITSMPEAVVRCTRILNTIIQYIYKKVENVKTQYPDSPEVHTLFLHIAHYIIGWFFIHEYACGRYQDSPWRLTLVDLKEDEVDQWLAEKDSYGVNVLNQFLATNTKAKKIIDAL…	ATGTCATGCAGCAAAGAAGTTCGCATTCCAAGTGACTGGGCCATTTTGCAGAGAGAAGTTCTCAAAGAAGAAGTAGATCCTGAACTTATCAATGTTGACGAGCTCATAAAATGGGCTATAGAATGTGGGATTGGAGACGAAAATGTTATTCGAAAGTATCTAAAAGTATTAAAACCTTATCATTTCGGACGCTGTGTCTATCCAGTTTTTCCCAACAATCGTTTGTGCCGTGAAGCGTTTAAAGTTTTTGCGCAGTTCACAGTCTGCATTTATGTTTGCGACGATTTGATTGAGAACGATTGTGATCTCAACGACCTAGAGAAAATGTGCAGTGATTACGACAAGATGGATGAAAAACTATGCGAAATCTTCCCCAAAGTTCCAACAATTAATGATCTC…	transcriptome	SRR6039605
Eunicea_calyculata	EcTC-1f	Plexauridae	MSCSKEVRIPSDWATLQREVLKEEVDPELINVDELIKWAIECGIGDENVIRKYLKVLKPYHVGRCLYPVVPSNRLCREAFKVFMQFIIGFYVSDDFIEKECDVNNLEKMSSDYDKLDEKLCEIFPKIPTIKDLKSMFELLPNARTNSSRAPIFLCMDFVNRVTALVLREGDVSEKVVFDFRRFLSNTLSIYLKGVKSEKMTEKDTENDVLWRRIFGAGTMFGMVYTEISSFAMGKTKEHAQTVMEMYVVNSLCGIVTNDLYSLYRESAEAIVCDNVVKFWLRKKEVASMPEAVVRCTRILNTIIQYVYEKVENVKTQYPDSPEIHALFLHIAHHIIGCFFVHEHACDRYQDSPWRLSLVDVKEDEVHQWLAEKDSYGVYVLNQFIATNTKAKKIIDALQ…	ATGTCGTGCAGCAAAGAAGTTCGAATTCCAAGTGACTGGGCTACTTTGCAGAGAGAAGTTCTCAAAGAAGAAGTAGATCCTGAACTTATCAATGTTGACGAGCTCATAAAATGGGCTATAGAATGTGGGATTGGAGACGAAAATGTTATTCGAAAGTATCTAAAAGTATTAAAACCTTATCATGTCGGACGCTGTCTCTATCCAGTTGTCCCCAGCAATCGTTTGTGCCGCGAAGCGTTTAAAGTTTTTATGCAGTTCATAATTGGCTTTTATGTTTCCGACGACTTCATTGAGAAGGAGTGTGATGTCAACAACCTAGAGAAAATGTCCAGTGATTACGACAAGCTGGATGAAAAACTCTGCGAAATCTTCCCCAAAATTCCAACAATCAAGGATCTC…	transcriptome	SRR6039605
Eunicea_calyculata	EcTC-1g	Plexauridae	MSCSKEVRIPSDWAILQREVLKEEVDPELINVDELIKWVVECGIGDENVIRRYLKVLKPYHFGRCVYPVVPNNRLCREAFKVFAQFTVRIYVCDDLIENDCDLNDLEKMCSDYDNVDEKLYEMFPKVPTINDLKSLFELLPNARTNSSRAPIFLCMDFVNRVTALVLREGDVSEKAVFDFRRILSNTLSIAFKAVKSEKKMTEKDSENETLWRRIFNGAPMFGVVYTEISSFALGKTKEHAQTVVEMYVVNALCCILINDLYSLHRESADATVCDNVVKFWFRKKEITSMPEAVVRCTRILNTIIQYIYKKVENVKTQYPDSPEIHALFLHIAHHIIGCFFVHEHACDRYQDSPWRLSLVDVKEDEVHQWLAEKDSYGVYVLNQFIATNTKAKKIIDAL…	ATGTCATGCAGCAAAGAAGTTCGCATTCCAAGTGACTGGGCCATTTTGCAGAGAGAAGTTCTCAAAGAAGAAGTAGATCCTGAACTTATCAATGTTGACGAGCTCATAAAATGGGTTGTAGAATGTGGAATTGGAGACGAAAATGTTATTCGAAGGTATTTAAAAGTATTAAAACCTTATCATTTCGGACGCTGTGTCTATCCAGTTGTCCCCAACAATCGTTTGTGCCGTGAAGCGTTTAAAGTTTTTGCGCAGTTTACAGTTCGCATTTATGTTTGCGACGATTTGATTGAGAACGATTGTGATCTCAACGACCTAGAGAAAATGTGCAGTGATTACGACAATGTGGATGAAAAACTCTACGAAATGTTCCCCAAAGTTCCAACAATCAATGATCTC…	transcriptome	SRR6039606
Eunicea_calyculata	EcTC-1h	Plexauridae	MSCSKEVRIPSDWAILQREVLKEEVDPELINVDELIKWVVECGIGDENVIRRYLKVLKPYHFGRCVYPVVPNNRLCREAFKVFAQFTVRIYVCDDLIENDCDLNDLEKMCSDYDNVDEKLYEMFPKVPTINDLKSLFELLPNARTNSSRAPIFLCMDFVNRVTALVLREGDVSEKAVFDFRRILSNTLSIAFKAVKSEKKMTEKDSENETLWRRIFNGAPMFGVVYTEISSFALGKTKEHAQTVVEMYVVNALCCILINDLYSLHRESADATVCDNVVKFWFRKKEITSMPEAVVRCTRILNTIIQYIYKKVENVKTQYPDSPEVHTLFLHIAHYIIGWFFIHEYACGRYQDSPWRLTLVDLKEDEVDQWLAEKDSYGVNVLNQFLATNTKAKKIIDAL…	ATGTCATGCAGCAAAGAAGTTCGCATTCCAAGTGACTGGGCCATTTTGCAGAGAGAAGTTCTCAAAGAAGAAGTAGATCCTGAACTTATCAATGTTGACGAGCTCATAAAATGGGTTGTAGAATGTGGAATTGGAGACGAAAATGTTATTCGAAGGTATTTAAAAGTATTAAAACCTTATCATTTCGGACGCTGTGTCTATCCAGTTGTCCCCAACAATCGTTTGTGCCGTGAAGCGTTTAAAGTTTTTGCGCAGTTTACAGTTCGCATTTATGTTTGCGACGATTTGATTGAGAACGATTGTGATCTCAACGACCTAGAGAAAATGTGCAGTGATTACGACAATGTGGATGAAAAACTCTACGAAATGTTCCCCAAAGTTCCAACAATCAATGATCTC…	transcriptome	SRR6039606
Eunicea_calyculata	EcTC-1i	Plexauridae	MSCSKEVRIPSDWAILQREVLKEEVDPELINVDELIKWVVECGIGDENVIRRYLKVLKPYHFGRCVYPVVPNNRLCREAFKVFAQFTVRIYVCDDLIENDCDLNDLEKMCSDYDNVDEKLYEMFPKVPTINDLKSLFELLPNARTNSSRAPIFLCMDFVNRVTALVLREGDVSEKAVFDFRRILSNTLSIAFKAVKSEKKMTEKDSENETLWRRIFNGAPMFGVVYTEISSFALGKTKEHAQTVVEMYVVNALCCILINDLYSLHRESADATVCDNVVKFWFRKKEITSMPEAVVRCTRILNTIIQYIYKKVENVKTQYPDSPEVHTLFLHIAHYIIGWFFIHEYACGRYQDSPWRLTLVDLKEDEVDQWLAEKDSYGVNVLNQFLATNTKAKKIIDAL…	ATGTCATGCAGCAAAGAAGTTCGCATTCCAAGTGACTGGGCCATTTTGCAGAGAGAAGTTCTCAAAGAAGAAGTAGATCCTGAACTTATCAATGTTGACGAGCTCATAAAATGGGTTGTAGAATGTGGAATTGGAGACGAAAATGTTATTCGAAGGTATTTAAAAGTATTAAAACCTTATCATTTCGGACGCTGTGTCTATCCAGTTGTCCCCAACAATCGTTTGTGCCGTGAAGCGTTTAAAGTTTTTGCGCAGTTTACAGTTCGCATTTATGTTTGCGACGATTTGATTGAGAACGATTGTGATCTCAACGACCTAGAGAAAATGTGCAGTGATTACGACAATGTGGATGAAAAACTCTACGAAATGTTCCCCAAAGTTCCAACAATCAATGATCTC…	transcriptome	SRR6039606
Eunicea_calyculata	EcTC-1j	Plexauridae	MSCSKEVRIPSDWATLQREVLKEEVDPELINVDELIKWVVECGIGDENVIRKYLKVLKPYHVGRCLYPVVPSNRLCREAFKVFMQFIIGFYVSDDFIEKECDVNNLEKMSSDYDKLDEKLCEIFPKIPTIKDLKSMFELLPNARTNSSRAPIFLCMDFVNRVTALVLREGDVSEKVVFDFRRFLSNTLSIYLKGVKSEKMTEKDTENDVLWRRIFGAGTMFGMVYTEISSFAMGKTKEHAQTVMEMYVVNSLCGIVTNDLYSLYRESAEAIVCDNVVKFWLRKKEVASMPEAVVRCTRILNTIIQYVYEKVENVKTQYPDSPEIHALFLHIAHHIIGCFFVHEHACDRYQDSPWRLSLVDVKEDEVHQWLAEKDSYGVYVLNQFIATNTKAKKIIDALQ…	ATGTCGTGCAGCAAAGAAGTTCGAATTCCAAGTGACTGGGCTACTTTGCAGAGAGAAGTTCTCAAAGAAGAAGTAGATCCTGAACTTATCAATGTTGACGAGCTCATAAAATGGGTTGTAGAATGTGGAATTGGAGACGAAAATGTTATTCGAAAGTATCTAAAAGTATTAAAACCTTATCATGTCGGACGCTGTCTCTATCCAGTTGTCCCCAGCAATCGTTTGTGCCGCGAAGCGTTTAAAGTTTTTATGCAGTTCATAATTGGCTTTTATGTTTCCGACGACTTCATTGAGAAGGAGTGTGATGTCAACAACCTAGAGAAAATGTCCAGTGATTACGACAAGCTGGATGAAAAACTCTGCGAAATCTTCCCCAAAATTCCAACAATCAAGGATCTC…	transcriptome	SRR6039606
Eunicea_calyculata	EcTC-1k	Plexauridae	MSYSKEVRIPSDWATLQREVLKEEVDPELINVDELIKWVVECGIGDENVIRKYLKVLKPYHVGRCLYPVVPSNRLCREAFKVFMQFIIGFYVSDDFIEKECDVNNLEKMSSDYDKLDEKLCEIFPKIPTIKDLKSMFELLPNARTNSVRAPIFLCMDFVNRVTALVLREGDVSEKVVFDFRRFLSNTLSIYLKGVKSEKMTEKDTENDVLWRRIFGAGTMFGMVYTEISSFAMGKTKEHAQTVMEMYVVNSLCGIVTNDLYSLYRESAEAIVCDNVVKFWLRKKEITSMPEAVVRCTRILNTIIQYIYKKVENVKTHYPDSPEIHALFLHIAHYIIGWFFVHEHACDRYQDSPWRLTLADVKENEVDQWLAEKDSYGVNVLNQFLATNTKAKKIIDALQ…	ATGTCGTACAGCAAAGAAGTTCGAATTCCAAGTGACTGGGCTACTTTGCAGAGAGAAGTTCTCAAAGAAGAAGTAGATCCTGAACTTATCAATGTTGACGAGCTCATAAAATGGGTTGTAGAATGTGGAATTGGAGACGAAAATGTTATTCGAAAGTATCTAAAAGTATTAAAACCTTATCATGTCGGACGCTGTCTCTATCCAGTTGTCCCCAGCAATCGTTTGTGCCGCGAAGCGTTTAAAGTTTTTATGCAGTTCATAATTGGCTTTTATGTTTCCGACGACTTCATTGAGAAGGAGTGTGATGTCAACAACCTAGAGAAAATGTCCAGTGATTACGACAAGCTGGATGAAAAACTCTGCGAAATCTTCCCCAAAATTCCAACAATCAAGGATCTC…	transcriptome	SRR6039602
Eunicea_flexuosa	EfTC-1	Plexauridae	MSCSKEIRIPSDWAILQREVLKEEVDPELINVDELIKWVIECGVGDENVIRKYVKIIKPYHVGRCLYPVVPSNRLCREAFKVFMQFLIGAYVFDDSIEKECDVNDLEKMSSDYDKLDEKLCEIFPKIPTIKDLKSLFELLPNARTNSVRAPIFLCMDFVNRVTALVLREGDVSEKVVFNFRRFLSNTFSIYFKGVKFEKKMTEKDTETEILWRRIFGSCTMFAMVYTEISSFAMGKTKEHAQTVMEMYVVNSLCSIVMNDLYSLCRESAEAIVCDNVVKFWLRKKEVTSMPEAVVRCTRILNTIIQYVYEKVENVKTQYPDSPEVHALFLHIAHHIIGCFFIHEHASDRYQDSPWRLSLADVKEDEVDQWLAEKDSYGVYVLNQFIATNTKAKKVIDAL…	ATGTCGTGCAGCAAAGAAATTCGCATTCCAAGTGACTGGGCCATTTTGCAGAGAGAAGTTCTCAAAGAAGAAGTAGATCCTGAACTTATCAATGTTGACGAGCTCATAAAATGGGTTATAGAATGTGGGGTTGGAGACGAAAATGTTATTCGAAAGTATGTAAAAATAATAAAACCTTATCATGTCGGACGCTGTCTCTATCCAGTTGTCCCCAGCAATCGTTTGTGCCGTGAAGCGTTTAAAGTTTTTATGCAGTTCTTAATTGGCGCTTATGTTTTCGACGACTCCATTGAGAAGGAGTGTGATGTCAACGACCTAGAGAAAATGTCCAGTGATTACGACAAGCTGGATGAAAAACTCTGCGAAATCTTCCCCAAAATTCCAACAATCAAGGATCTC…	transcriptome	SRR12876635
Gorgonia_ventalina	GvTC-1	Gorgoniidae	MSCSKEIYVPRRWVQRHKQIPVLAQTAIEKLISMNELIELVIECGLCDKISISKMYEKINTYQFMWCIVDTVPASQYAEEIFKSSLHFLCALFLVDDAVESYSANEMLDLSRSYDILEQQVCKTFPNFPSINEMKESLVHLRKPFDRASITFCMQYVNKITAILLKEGKTPHDVVYNLRRRTSNAISIAFQAVLIKSKCGSIITSHEMLWRRVFDGLVILFYQFGELISGTTEIAQQHIPLLTELRMLGCLYCIVINDLYSYQRDKLALSDNIIKTWLLEKSVSSLSEATARCGQILDSIMKYMYQRVEQCMQNNPRCPQLKSLLETTIYTTVGWIRSHTTVVPRYSESQLKVALFEVEEREIPKWLAKRDEYGWNVVKTFVETLNDEKHKGILNALQG…	ATGTCATGCAGTAAAGAAATTTACGTTCCACGAAGGTGGGTACAACGCCACAAGCAAATACCAGTGCTAGCTCAGACTGCCATTGAGAAACTTATCTCCATGAACGAGCTTATAGAGTTAGTCATAGAATGTGGGCTGTGCGATAAAATCAGCATCAGCAAGATGTACGAGAAAATAAATACTTATCAATTTATGTGGTGTATAGTCGATACTGTTCCTGCAAGTCAGTATGCTGAGGAAATTTTCAAGAGCTCACTGCATTTTCTATGCGCACTGTTTCTTGTCGATGATGCAGTTGAAAGTTACAGCGCAAATGAAATGCTGGATCTGAGCCGATCTTATGATATTTTGGAGCAACAGGTATGCAAAACATTCCCGAACTTTCCTAGCATCAACGAA…	transcriptome	SRR935083
Gorgonia_ventalina	GvTC-2	Gorgoniidae	MACSKELRIPKPWLNYHDDIKNEPIDPELFSRDELFAWLKDLDLTHEKSSVKKFISNVRPYHAIRYQFVRFSANNALNKELFKHWTNVYVALYISDDVLELLSEDEMRLICEAFQSLDKYISGQFPQFPTIIEMKVFLLQQNVQEKFIPHVVYFQDFSNKIAKSLIECKNFPNKEVKDFWRRLVVMIALYYEGVSNEVKHTAGLYSENVWTRVLASGVMMFLIPQEVISGNLVNATKHLTLLTELYFLETFFCMVVNDIYSYSREKKIDARICNMVKTFAVGKDCAESEAVQKCIEIINAVVKIMYQKIENAKQENPENQNLWRLLDNIGLSTAGWYYFHHYSPRYDDSCWRLCTVGIEDGELEEWRQATDEDPPNEVMPLLLNSSPQARKVSEAILSG…	ATGGCGTGTTCTAAAGAACTGCGTATTCCAAAACCATGGTTAAATTACCACGACGATATAAAAAACGAGCCTATCGACCCTGAACTATTTTCCCGAGACGAATTATTTGCGTGGCTAAAAGATCTAGACCTGACACACGAGAAATCTAGTGTTAAAAAGTTTATTTCAAATGTCAGACCGTACCATGCCATTCGATATCAGTTTGTACGTTTTTCGGCCAACAATGCATTAAATAAGGAACTTTTTAAACATTGGACAAATGTTTACGTTGCATTATACATCTCTGACGATGTCTTGGAACTCCTAAGTGAAGATGAAATGCGCCTTATCTGCGAAGCTTTCCAATCCCTGGATAAATACATTAGTGGCCAGTTTCCCCAGTTTCCCACCATCATCGAA…	transcriptome	SRR935083
Gorgonia_ventalina	GvTC-3	Gorgoniidae	MSCSKEVRIPSKWAFLAKEVLKEQPNEELVDIEKLIKWVGECEIGDKNIVQKYVKKIRPYYFARLLYPVLPNDHVCQETFKVFLHFVIAVYRCDDRMEVECDLDDMEKICSAYDHLDEQLCEIFPQIPTVSEIQSSLRFLSEAKLIAPVTLCMDFVNKVIAVILKGGNVSKEVVFEFRRRLSNSVSIYLKAVHSEKKMTAEDTENETLWRRIFGGGPLFLLLYVEISSFSLGKTKEHIPTVTEMYVISSLCCIITNDLYSYHRETSESLIYCDSVIKLWLQNKEISTMPEAIARITTILNATVQYMYEKVENVKVQYPNCPEVHTLYEYIGYATIGWMFMHDQGSHRYQDSPWRISFADVNENELQQWLANKDPYGVEMINQFLEMSSSKAKKINDALR…	ATGTCGTGCAGCAAAGAAGTTCGCATTCCAAGTAAATGGGCATTTTTGGCAAAAGAAGTTCTCAAGGAACAGCCTAACGAAGAACTGGTCGATATCGAAAAGCTTATAAAGTGGGTCGGTGAGTGTGAGATTGGGGACAAAAATATAGTGCAGAAGTATGTGAAAAAAATACGGCCATATTACTTTGCAAGATTACTCTATCCAGTTCTACCCAATGATCACGTGTGCCAAGAAACATTTAAAGTATTCCTGCATTTTGTAATTGCTGTTTACCGTTGCGACGACAGAATGGAAGTGGAGTGCGATCTCGACGACATGGAGAAAATTTGCAGCGCATATGACCATTTGGATGAACAACTTTGCGAAATCTTCCCACAAATTCCAACCGTCAGTGAAATC…	transcriptome	SRR935083
Heliopora_coerulea	HcTC-1	Helioporidae	MAFSKPIYAPKKWAEKAKGVTSMNEEKQLVGMDELINWVAECELAGEATVRKYWDTVRPYHFMRCLYPVFPDNILCKEFFKVLLHASISIYIADDQLEKQSREEAKIACAAHARIDQQSTKRFPNLPTIQEMKQILSTFSTPSIVGPTTMFADFGNRLAKVLLLHGNWNGNVVADFRLRNSNLVSMYFQAIQAEKTPNKKNTTLETLWRRIFGGVAAPYSSLAEIASGAIENSKQHIAVITDMHLLSGLFSTTINDLYSYFLEKSSICDNVVAALLHEKTAENVSEAVDKVAQILDAILKLMYKKAEQIKLQFPDNRELRDFFDYVGQVTVGWYYLHECALPRYQGSPWRVHLEEIDEDEIPKWLSEKGKYGSKVMQELMELVQERMADGKMDAVHGKF…	ATGGCGTTCAGTAAACCGATATATGCACCAAAAAAATGGGCAGAGAAGGCTAAAGGTGTTACAAGTATGAATGAAGAAAAGCAACTGGTAGGAATGGACGAGCTGATTAACTGGGTTGCTGAATGTGAGCTGGCCGGGGAGGCGACTGTGAGGAAATATTGGGATACGGTACGTCCCTACCACTTCATGCGATGCCTCTACCCAGTTTTTCCAGATAATATCTTGTGCAAAGAATTTTTTAAAGTGCTCCTGCATGCCTCGATCAGCATTTACATAGCTGATGACCAATTGGAAAAACAGTCGAGAGAAGAAGCAAAGATTGCCTGCGCTGCCCATGCTCGCATAGACCAGCAAAGTACGAAACGCTTTCCTAACCTACCAACAATTCAAGAAATGAAA…	transcriptome		IABP01	Mutiproduct, unknown sesquiterpenes
Heliopora_coerulea	HcTC-2	Helioporidae	MACSKEMYIPKEWTKYHHDIVKEVKRADLEADDEVAKWVVGLGLSDKPATEKYIDSTRPYHFMRCIAVLVPSNPLCRNIFKTWQIYVTGLFVSDDYLEQTSLAEVVQVSDSFDMLNEQISERFPVIPTHAQIMRSLKINEKLIPHVLVQIDWLNTIANDLLQHGDFSEDDVWDFRCRMSAWIRAYFDGLKSQVGPKVKVTTDDFMWLRIIDGGVGPFLLINEILVGELGKCKGHVKLITQLYILSSCVCVLINDCYSYHRETVVTIYNTIKVILENKEVSEVPDAVSKLLQTINAIIKYMYQTIEKTKHEYPDNLMLNKLLDAIGGATAGWFFVHDKVLPRYQATSWRFSLVEVEEMELKEWRKSADEKPSDLVQPLLYRFNAKGKEIIDALAYVPKRS…	ATGGCCTGTAGTAAGGAAATGTACATCCCAAAGGAGTGGACCAAATACCACCATGACATAGTAAAAGAAGTCAAACGCGCAGATTTAGAAGCCGATGATGAGGTCGCAAAATGGGTAGTTGGTCTCGGCTTGAGTGATAAGCCTGCGACTGAAAAATATATAGACTCCACTAGACCTTACCACTTCATGCGCTGCATTGCCGTACTCGTCCCCAGCAATCCGCTGTGCCGCAATATTTTCAAGACCTGGCAAATTTATGTAACTGGTTTATTTGTTTCCGACGACTATCTTGAACAAACGAGTTTAGCAGAGGTGGTGCAAGTCAGTGATTCCTTTGACATGTTGAATGAACAGATTAGCGAGCGATTTCCTGTAATTCCCACCCATGCTCAAATAATG…	transcriptome		IABP01	multiproduct - nephthene
Heliopora_coerulea	HcTC-3	Helioporidae	MSCSKEVRAPRKWVQRQREMQKVKVDDNLISMDELIELVVECGLCDEASVHKMYERTNTYQFMWTLIPTVPSDQWQFEIFKTSLHFLCALFLVDDAVESYSEKQMKEMSDAYDMLEKQVCENFPCFPSINEMKQSLKHLKNPFDIASITFCMHYVNKIASVLVNEGSTPQNVVYNFRRRTSNAISISFQAVLIKAKLGSNVTGDEMLWRRVYDGLVILFYQFGELVLGLTKNTEKYMTVITELRLLGCLYCIVINDLYSYHRDKLVSSDNIIKTWLLGKAVSNLSEASSRCCEILDAVMQYMHERVERIRQSHPGCPELEALLETTVYTTVGWIFAHTAVVPRYSESPLKVHLVEVEESELHTWFCEKNHYGRSVIEKFLKAVNDEKHKGILDALSGFV…	ATGTCGTGCTCTAAGGAGGTCCGAGCTCCACGCAAGTGGGTACAACGCCAAAGGGAAATGCAGAAGGTAAAAGTCGATGATAACCTTATATCCATGGACGAGCTGATTGAATTAGTTGTTGAGTGCGGTTTGTGCGATGAAGCGAGCGTTCATAAGATGTACGAGCGGACGAACACATATCAATTCATGTGGACTCTTATTCCCACCGTTCCATCTGATCAATGGCAGTTTGAGATTTTTAAAACTAGCCTGCACTTTCTCTGTGCTCTGTTTCTCGTCGATGATGCCGTTGAAAGTTACAGTGAAAAGCAGATGAAGGAAATGAGCGATGCTTACGACATGCTGGAGAAACAAGTATGTGAAAATTTCCCATGCTTTCCATCCATCAACGAAATGAAG…	transcriptome		IABP01	Elisabethatriene
Paragorgia arborea (NA124-195)	NA-195_TC-1	Coralliidae	MSCSKEIRMPKKWSKYHHDIMKKTVNEEIFNEDECMNWFAACGVSDKSCIKKYIEAIRPYHFTLCLAGFIATSHRDVMRSYMYYLIGVYYVDDCLESHSSSEVHQVGEAYAKLEKQVWEQYPQFSTIPEMKQYLKERVEIDETLIHHVVILFESLSKITNALLQHGQLNQNDVRNFSRRLSNSITMFLEAVEAESTPSITANSTYHEILWRRIEGGAPMMFINVVEITAESIGKVKEHTTCITELYVLSSLFVIFLNDLYSSYKEKIEKIDCDNVVHSLIANKDALHVLDAAEKITPIMNGIIKLMYQKIEKIKCEYPNNPDLHKLLDYIGVGTAGWYTIHAECSPRYFASTSCRIPLVEVEEKELEQWKKDHDQLSFDEPGVSIESYLYHSNTKAKTM…	ATGTCGTGCAGCAAAGAAATACGTATGCCAAAAAAATGGTCAAAATACCACCATGATATCATGAAGAAAACTGTAAATGAAGAGATATTCAACGAAGATGAGTGCATGAATTGGTTTGCTGCTTGCGGTGTAAGTGACAAGTCTTGCATCAAAAAATATATTGAAGCTATTAGACCATACCACTTCACCCTTTGCTTGGCTGGTTTTATTGCTACATCACACAGAGATGTTATGAGAAGCTACATGTACTACCTGATCGGTGTCTACTATGTCGACGATTGCCTGGAATCCCACAGCAGTTCAGAAGTACATCAAGTCGGCGAGGCCTATGCAAAGTTGGAAAAACAGGTTTGGGAGCAGTATCCTCAATTTTCAACCATTCCTGAAATGAAGCAGTAT…	genome			Germacrene C	PX409236
Paragorgia arborea (NA124-195)	NA-195_TC-2	Coralliidae	MYYQEETQTTYMFCMVSVFYVDNSLETHSSSEVHQVCEAYAKLDKQIWEQYPQLLTIPEMKQYLKERVKVDEKLIPYLVLIVDCENRITNTLLQHGQFNQDDVRDFRRRFSNGNAMYLEGVEAESTPSVTANSTYSEFLWRRIEDGVPIPYLHVVEVMAESIGKVGEHITCITEMFVLSDLFVVILNDLYSNNKEKIAKIDSDNIVRLLIANNDALHDLDAAERIITPILNVIIKVMYQKMEKIKYEYPNNPDLHKLLDYIGMATAGWYFIHEKCLPRYANTTCRIPLVEVEEKELEQWKKDHVKMSFDEIGVSIENFLYHSNTRAKTIIDAHCGRILPRGHIIPV	ATGTATTACCAGGAAGAAACACAGACAACCTACATGTTCTGCATGGTCAGTGTCTTCTATGTCGACAATTCCCTGGAAACCCACAGCAGTTCAGAAGTACATCAAGTCTGCGAGGCCTATGCAAAGTTAGACAAACAGATTTGGGAGCAGTATCCTCAACTTCTAACCATTCCTGAAATGAAGCAGTATTTGAAGGAGAGAGTTAAAGTTGATGAAAAGCTTATACCCTATCTCGTTCTCATAGTCGATTGTGAAAACAGAATAACAAACACCTTACTTCAACACGGGCAATTCAATCAAGATGATGTGAGAGATTTTAGAAGGAGGTTTAGCAATGGAAACGCAATGTACTTGGAAGGCGTCGAAGCAGAGTCAACTCCAAGTGTCACTGCCAATAGC…	genome
Paragorgia arborea (NA124-195)	NA-195_TC-3	Coralliidae	MACSKHVRIPATWLYPHAEVLRDPPKEDSTTPKELVTWLSHEVKLADEDMVDKTFHHLKPFFFVSLMYPRMPTDPWCLKLYELNVYFLVAAYILDDCHMETYPKALVEKMIEAYESVNEDMDECFPDCPDGPEVLKSLSFVENVSARNIIATMMDYVNRSSLIVWHSGRVALDRAKDFRKRMAGTLRAYFDGVQMKDTEWSTWSVAQYLWSRCPESGAPCFYLSNEFFSGFLETTSSMPVLKFYDQYMYGSALCSVVNDLVSIYRDVNTDDVNITKILDKSCNIKETEEQIFVLLQLLETIIRFIYNSTKKMKKEYPACSSLFDFINDTSIGWIYIHTFTMRYMSSPDKVSITPLKEEMVNGWLNEKENESTVRNIQEFQSVLEKEREKMKRLYAF	ATGGCTTGCAGTAAACACGTTCGTATTCCTGCCACGTGGTTATACCCACATGCAGAGGTGCTAAGGGATCCCCCAAAAGAAGATTCGACAACGCCAAAAGAACTGGTTACTTGGTTGTCCCACGAGGTGAAGCTAGCAGACGAAGATATGGTGGACAAAACTTTCCACCACTTAAAACCCTTTTTTTTTGTGAGTCTTATGTATCCTCGGATGCCCACCGATCCCTGGTGTTTGAAACTCTATGAACTTAACGTTTATTTCCTAGTCGCGGCATACATTTTAGACGATTGCCACATGGAAACATATCCGAAGGCCTTAGTCGAGAAAATGATCGAAGCCTATGAATCTGTGAACGAAGACATGGACGAGTGTTTCCCAGACTGCCCCGACGGACCAGAA…	genome			Xeniaphyllene	PX409237
Paragorgia arborea (NA124-195)	NA-195_TC-4	Coralliidae	MSCSKEMRIPKKWSKYHHDIMKETVNEEIFNEDECINWFAACGVSDKSCIKKYIESVRPYHFIRCLGVFIPGNTLCRDVMRSYMYCVVGLYYVDDRQETYSSSVVHQVCEAYAKLEKQVWEQYPQLSTIPEMKQYLKERVEIDETLIPHVVILFECVNRITNTLLQHGQCNQNDVRDFSRRQSNATTIFLEAVEAETTPSIYANSTYGEILSRRIEGSAGIVLLTAVEVMAESIGKVKEHTTCITEMYVLSTLFLIILNDLYSSNKEKIEKTNVDNVVHAWIANNDALDAAEKITPILNTIIKVMYQKMEKIKCEYPNNPDLHKVLDYIGMATAGWYFIHEKCIPRYANTSCRIPLVEVEEKELEQWKTDHVKMSLDGMGVSIEKFLYHSNTRAKTMID…	ATGTCGTGCAGCAAGGAAATGCGTATTCCAAAAAAATGGTCAAAATACCACCATGATATCATGAAGGAAACTGTAAATGAAGAGATATTCAACGAAGATGAGTGCATAAATTGGTTTGCTGCTTGCGGTGTAAGTGACAAGTCTTGCATCAAAAAATATATTGAATCTGTTAGACCATACCACTTTATACGCTGCTTGGGTGTGTTTATTCCTGGTAACACACTATGCAGAGATGTTATGAGAAGCTACATGTATTGCGTGGTCGGTCTCTACTATGTCGACGATCGCCAGGAAACCTACAGCAGTTCAGTCGTACATCAAGTCTGCGAGGCCTATGCAAAGTTGGAAAAACAGGTTTGGGAGCAGTATCCTCAACTTTCAACCATTCCTGAAATGAAG…	genome
Paragorgia arborea (NA124-195)	NA-195_TC-5	Coralliidae	MSMDRKIYVPDSWCVPLYNNPSIKQRERIADWITKTGLASKTLAQKAVERLNPFQYMNILYPKVDLSDSFTARLYEINAALIVGGYTADDVIETYSLEALKELDYFFRSTEAWVAKLEPSDYPTLKEIAESLSEMEMSYSKAVICMFIDSFNQYCYEIWRAHVVSFSKMSQFRRRLSASVTAYLAIAMKTRRGDANIDEKEFLWQRSADNLGFPVLMLTEVLSGLLNNECEIPLVTLHYFHMYSNLFFYVLNDMNSYHRDIHTDHNSLVKLWKEKGIAVDFDDAATKVVQFLNSVTKHMQKSFKKVQQDYPNCLALRKFLENISYTFTGWVLVHSTAVERYKLSPYQANLVKVEPNGEKEWLEDDSGFGNRCVQMFDELMRERENEMVFLYGLD*	ATGTCGATGGACAGGAAAATCTACGTTCCTGACAGTTGGTGCGTTCCCCTGTATAACAATCCATCAATAAAGCAAAGAGAACGTATTGCTGACTGGATTACCAAGACTGGACTGGCCTCCAAAACTCTTGCACAAAAAGCAGTAGAAAGACTGAATCCCTTCCAGTACATGAACATATTGTATCCCAAAGTCGATCTTTCCGACTCATTTACAGCGAGACTTTACGAAATCAACGCCGCACTCATCGTTGGGGGCTATACCGCAGATGACGTCATAGAAACGTATTCTCTCGAAGCTTTAAAAGAGCTCGACTATTTCTTCAGGTCAACTGAAGCCTGGGTGGCAAAGTTGGAGCCGTCTGATTACCCAACGTTGAAGGAAATCGCGGAATCGCTTTCA…	genome			Cembrene B	PX409238
Paragorgia white (SCB_216)	SCB-216_TC1	Coralliidae	MACSKHVRIPATWLYPHAEVLRDPPKEDSTTPKELVTWLSHEVKLADEDMVDKTFHHLKPFFFVSLMYPRMPTDPWCLKLYELNVYFLVAAYILDDYHMETYPKALVEKMIEAYESVNKDMDECFPDCPDGPDVLKSLSFVENVSARNIIATMMDYVNRSSLIVWHSGRVALDRAKDFRKRMAGTLRAYFDGVQMKDTEWSTWSVAQYLWSRCPESGAPCFYLSNEFFSGFLETTSSMPVLKFYDQYMYGSALCSVVNDLVSIYRDANTDDVNITKILDKSCNIKETEEQIFVLLQLLETLIRFIYNSTKKMKKEYPACSSWFDFINDTSIGWIYIHTFTTRYMSSPDKISITPLKEEMVNGWLNEKENESTVRNIQEFQSVLEKEREKMKRLYAF	ATGGCTTGCAGTAAACACGTTCGTATTCCTGCCACGTGGTTATACCCACATGCAGAGGTGCTAAGGGATCCCCCAAAAGAAGATTCGACAACGCCAAAAGAACTGGTTACTTGGTTGTCCCACGAGGTGAAGCTAGCAGACGAAGATATGGTGGACAAAACTTTCCACCACTTAAAACCCTTTTTTTTTGTGAGTCTTATGTATCCTCGGATGCCCACCGATCCCTGGTGTTTGAAACTCTATGAACTTAACGTTTATTTCCTAGTCGCGGCATACATTTTAGACGATTACCACATGGAAACATATCCGAAGGCCTTAGTCGAGAAAATGATCGAAGCTTATGAATCTGTGAACAAAGACATGGACGAGTGTTTCCCAGACTGCCCCGACGGACCAGAC…	genome
Paramuricea_biscaya	PbTC-1	Paramuriceidae	MSCSKEIHAPRRWVDRHKQIPVLPQNAVEKLISMNELIELVIECGLCDKTSINKMYDKINTYQFMWCIVDTVPASQYAEEIFKSSLHFLCALFLVDDAVESYSANEMQDLSRSYDTLEKEVCKTFPNFPSINEMKESLMHLRNPFDRSSITFCMQYVNKITAILLEEGNTPHHVVYNLRRRTSNAISIAFQAVLIKSKCGSIITSHEMLWRRVFDGLVILFYQFGELISGATETAQQHIAVVTELRMLGCLYCIVINDLYSYQRDKLASSDNMIKTWLLEKTVSSLSEATARCSQILDAIMKYMYQRVEQCIQSNPGCPQLESLLETTIYTTVGWIRSHTTVVPRYSESQLKVALVEVEEKELPKWLAEKDEYGWNVVEKFVETLNDEKHKGLLDALQG…	ATGTCATGCAGTAAAGAAATTCACGCTCCACGAAGGTGGGTAGACCGGCACAAGCAAATACCGGTGCTACCTCAGAATGCCGTTGAGAAACTTATCTCCATGAACGAACTCATAGAGTTAGTCATAGAATGTGGGTTGTGTGACAAAACCAGCATCAACAAGATGTACGACAAAATAAATACGTATCAATTTATGTGGTGTATAGTCGACACTGTTCCTGCAAGTCAGTACGCTGAGGAGATTTTCAAGAGCTCGCTGCATTTTCTATGTGCGCTGTTCCTTGTCGATGATGCGGTTGAAAGTTACAGCGCAAATGAAATGCAGGATCTGAGCCGATCCTATGATACTCTGGAGAAAGAGGTATGCAAAACATTCCCAAACTTCCCTAGTATCAACGAA…	transcriptome		https://datadryad.org/stash/dataset/doi:10.5061%2Fdryad.9r3v1c3	Elisabethatriene
Paramuricea_biscaya	PbTC-2	Paramuriceidae	MSCSNEVRIPSSWAFMEKEVLKEQPDPELVDIDGLIKWVVECEIADENMVRKYVKIVRPYYFARLLYPILPNNRLCREAFKIFLHFVIAVYRCDDRMETECDLDDMEKICNAYDKLDEQLCETFPKIPTVKEMQSSLKFLSEAKLIAPVTLCMDFVNKVTCAILTHGSVSEQVVFEFRRRLSNSVSIYLKAVKSEKNMTPEDSDNETLWRRIFGGGPLFLLLYVEISSFSLGKTKEFIPTITEMYVVSSLCCIITNDVYSYYRETTDSLIYCDSIIKVWLHNKEITTIPEAIARITNILNATVKYMFEMAKNVKIQYPNSPEVHALFEYIAYATIGWMFMHDQGSHRYRDSPWRISLVDVKEIDL*	ATGTCGTGTAGCAACGAAGTTCGCATTCCAAGTAGCTGGGCTTTTATGGAGAAAGAAGTTCTCAAGGAACAGCCAGATCCTGAACTTGTTGATATTGACGGGCTTATAAAATGGGTCGTTGAATGTGAGATAGCCGATGAAAATATGGTTCGAAAGTATGTAAAAATAGTAAGACCTTACTACTTTGCGCGCTTACTCTATCCAATTCTTCCCAACAATCGTTTGTGTCGAGAAGCGTTTAAAATATTCCTACATTTCGTTATTGCTGTTTACCGTTGCGATGACAGAATGGAAACGGAATGCGACCTAGACGACATGGAGAAAATTTGCAATGCATATGACAAGTTAGATGAACAACTATGTGAAACGTTTCCAAAAATTCCAACCGTGAAGGAAATG…	transcriptome		https://datadryad.org/stash/dataset/doi:10.5061%2Fdryad.9r3v1c3
Paramuricea_biscaya	PbTC-3	Paramuriceidae	MSCDNDVRVPSKWTVPCKNMLAEVEDNELIALDELLHWVNETSLTTEEGAKIVFNKLNAYFYLRCLFPVLPDDPTSVKIFQLNLHFLILGYIIDDKIENYNKDEINELISGYKNLQNQLSETFPKFPSIPEMKQSLCNMKNDFSRSAVATIVDYVNKTTLILLEGGDIAEDQVVKYRKRLSNAISVYLDALLSKIKTGCEISENEMLWRRCFDALALGVYMSTEVFSKTLVKNPVLPISEFYKFYFLSILFSAVINDLYSYERDKMDDSDSIIKVWFTQKNVTDMTTAASKVAKILNAIIKQMYLFVEEGKVQYPELSEWFECIASMTVGWIYIHKTVVPRYASSPFQVTLVETQEKMITNWLLEKDVYGQSVVQEFLGNLNDPPQNYCAIELGD*	ATGTCTTGTGATAACGATGTGCGTGTCCCATCAAAATGGACGGTTCCTTGTAAAAATATGCTGGCGGAAGTGGAAGACAATGAGCTAATTGCCCTGGATGAACTTCTTCATTGGGTTAATGAAACAAGTCTGACAACTGAGGAAGGAGCAAAAATCGTTTTCAATAAGCTTAATGCATACTTTTATCTCCGCTGTTTATTCCCTGTCCTTCCTGATGACCCAACGAGTGTAAAGATATTTCAACTCAACCTGCATTTCTTGATACTGGGCTACATTATTGACGATAAAATTGAAAATTACAACAAGGACGAAATTAATGAACTTATTAGTGGCTACAAGAACCTACAAAATCAACTATCAGAAACGTTCCCGAAATTTCCAAGTATACCTGAAATGAAG…	transcriptome		https://datadryad.org/stash/dataset/doi:10.5061%2Fdryad.9r3v1c3
Paramuricea_clavata	PcTC-1	Paramuriceidae	MACSKELRVPKEWNKYHKDIVNESVDPELFSEDELFLWLEELDLSHNKSEVAKYVQAIRPYHLMRHQVVFLPNNALCRQLFKLWTNMGVALYASDDVLETLNEVEMHQVCNAIQLLDDQTREQFPRFPTIAEMKQYLLQQKVDEKFIPHIIYFLEFANNVAKSIIDEGNFSKEDVNDYWRRLVVIITLYYQGVEVEVKRKVGSYSEDVWTRLLSAAVMVWGHAQEIVAGSVIKNTEHVSLLNELYFLSTVFCMVVNDIYSYSRETKLDVSICNMVQTIAGSKESSTESDAVIKCVETLNAVVKTMYQKIEKAKQKNPAKQDLWKLLDNIGMATVGWYYFHHYSPRYDDSLWRLSIVDVENDELEEWRKGNDEDQLQEVLPLLLNCSPKAKKISDAIISG…	ATGGCGTGCAGTAAAGAATTGCGTGTCCCAAAAGAATGGAACAAATACCACAAGGATATCGTGAACGAGTCCGTAGATCCAGAATTATTCTCCGAAGATGAACTCTTCTTGTGGTTAGAAGAACTTGATTTGAGTCACAACAAGTCAGAAGTAGCAAAATATGTCCAGGCTATAAGACCTTACCACTTGATGCGTCATCAGGTTGTATTTCTTCCGAACAATGCATTATGTAGACAACTCTTTAAACTCTGGACAAACATGGGAGTTGCACTATATGCGAGTGACGATGTCTTGGAAACATTAAATGAAGTTGAGATGCACCAAGTCTGCAACGCTATTCAATTATTGGATGATCAGACACGTGAACAATTTCCCCGATTTCCAACCATCGCTGAAATG…	genome		GCA_902702795.2
Paramuricea_clavata	PcTC-2	Paramuriceidae	MASSKELRVPKEWNKYHPDIAKESIDPELFSEDELFSWLEELDLSHNKSEVAKYVQGVRPYHLMRHQVVLLPNNALCRQLFKLWTKAEVALFISDDVLETLSEVEMHQICNAIQLLDDQIREQFPRFPTIAEMKQSLLQQKVDEKFIPHVIYFVDFANNVAKSIIDQGNFSKEDVNDYWRRLVVMITLYYQGVEVEVKHNVGPYSEDVWTRLLSAAVMVWLHAQEIVAGSVIKNTEQVSLLNELYFLASVYSMVSNDIYSYRREMRLDVSVCNMVQTIAGSKETSAETDAVIKCVEILNAVVKTMYQKIEKAKQKNPANQDLWKLLDNIGMATVGWYYFHHYSPRYDDSLWRLSIVEVENDELQEWRKGNDEEQLQEVLPLLLKCSPKAKKISDTVISG…	ATGGCGAGCAGTAAAGAATTACGTGTCCCAAAAGAATGGAACAAATATCACCCAGATATCGCGAAGGAGTCGATAGATCCAGAATTATTCTCCGAAGATGAACTCTTCTCATGGTTAGAAGAACTTGATTTGAGTCACAACAAGTCCGAAGTAGCAAAATATGTCCAGGGTGTAAGACCTTACCACTTGATGCGTCACCAGGTTGTACTTCTTCCTAACAATGCATTATGTAGACAACTCTTTAAACTCTGGACAAAGGCGGAAGTTGCACTATTTATAAGTGACGATGTCTTGGAAACATTAAGCGAAGTTGAGATGCACCAAATCTGCAACGCTATTCAATTATTGGATGATCAGATACGTGAGCAATTTCCCCGATTTCCAACCATCGCTGAAATG…	genome		GCA_902702795.2
Paramuricea_clavata	PcTC-3	Paramuriceidae	MSCSKEIHAPRRWVERHKQVQVLPQNAVEKLISMNELIELVIECGLCDKTSIKKMYDKINTYQFMWCIVDTIPASQYAEEIFKSSLHFLCALFLVDDAVESYSANEMQDLSRSYDILEKEVCKTFPNFPSINEMKESLMHLRNPFDRSSITFCMQYVNKITAILLEEGNTPHHVVYNLRRRTSNAISIAFQAVLIKSKCGSIITSHEMLWRRVFDGLVILFYQFGELISGATETAQQHITVVTELRMLGCLYCIVINDLYSYQRDKLASSDNMIKTWLLEKTVSSLSEATARCSQILDAIMKYMYQRVEQCMQSNPGCPQLESLLETTIYTTVGWIRSHTTVVPRYSESQLKVALVEVEERELPKWLAEKDEYGWNVVEKFVETLNDEKHKGILDALQG…	ATGTCATGCAGCAAGGAAATTCACGCTCCACGAAGGTGGGTAGAACGGCACAAGCAAGTACAAGTGCTACCTCAGAATGCCGTTGAAAAACTTATCTCCATGAATGAACTTATAGAGTTAGTCATAGAATGTGGGTTGTGTGACAAAACCAGCATCAAAAAAATGTACGACAAAATAAATACCTATCAATTTATGTGGTGTATAGTCGACACTATTCCTGCAAGTCAGTATGCTGAGGAGATTTTCAAGAGCTCGCTGCATTTTCTATGTGCTCTGTTCCTTGTCGATGATGCAGTTGAAAGTTACAGCGCAAATGAAATGCAGGATCTGAGCCGATCCTATGATATTCTGGAGAAAGAGGTATGCAAAACATTCCCAAACTTCCCTAGTATCAACGAA…	genome		GCA_902702795.2
Paramuricea_clavata	PcTC-4	Paramuriceidae	MSCSNEVRIPSNWAFLEKEVLKEQPDPELVDIDGLIKWVVECEIADENMVRKYVKIVRPYYFARLLYPILPNNRLCREAFKIFLHFVIAVYRCDDRMETECDLNDMGKICNAYDKLDEQLCETFPKIPTVKEMQSSLKFLSEAKLIAPVTLCMDFVNKVTCAILTHGSVSEDVVFEFRRRLSNSVSIYLKAVKSEKNMTPEDSDNETLWRRIFGGGPLFLLLYVEISSFSLGKTKEFIPTITEMYVVSSLCCIITNDVYSYYRETTESLIYCDSIIKVWLHNKEITTIPEAIARITNILNATVKYMFEMGKNVKIQYPNSPEVHALFEYIAYATIGWMFMHDQGSHRYRDSPWRISLVDVKEIDLQQNKDSYGEDVLKTFLEMSNSKAKKIIDALRGVI…	ATGTCATGTAGCAACGAAGTTCGCATTCCAAGTAACTGGGCTTTTTTGGAGAAAGAAGTTCTCAAGGAACAGCCAGATCCCGAACTTGTTGATATTGATGGGCTTATAAAATGGGTCGTTGAATGTGAGATAGCCGATGAAAATATGGTTCGAAAGTATGTAAAAATAGTAAGACCTTACTACTTTGCGCGCTTACTCTATCCAATTCTTCCCAACAATCGTTTGTGTCGAGAAGCGTTTAAAATATTCCTACATTTCGTTATTGCCGTTTACCGTTGCGATGACAGAATGGAAACGGAATGCGACCTAAACGACATGGGGAAAATTTGCAATGCATATGACAAGTTAGATGAACAACTATGTGAAACGTTTCCAAAAATTCCAACCGTGAAGGAAATG…	genome		GCA_902702795.2
Paramuricea_clavata	PcTC-5	Paramuriceidae	MACSKELQFPKEWLKYHHDSVNEAVDPELFDEEEYFKWVVALGLCDRHTAKKYNMSVRPYHLMRYMVEVIPNNSLCRELFKLWTNLTGSIFVSDDKKETFTQIEMRQLCDAFQMLDRQLCEQFPRLPTLDEMKQSLRKKVTDEKLIPQLLELMDFTNSVAKSLLQKDNFAEDDVRDFWRRLCVSFALYIEACKTESSTCVVPNVEIVWRRTFLGAACPWLHILEVTSGAIGKVRAHVPLINELYCLSAFHCTTVNDIYSHEKEISDGTRVTNTVRIMAESKEVSGESQAALKAVQILNSITKVMYQKIEKAKEENPDNAELCTLLDNIGMATAGWYFFHHYSARYYDAQWRLTLVGVEQEELEEWRKCTDEEPLDEVKHFLQRSSPKANQISDYIISGV…	ATGGCATGCAGTAAGGAATTACAATTCCCAAAAGAATGGTTGAAATACCACCACGATAGTGTGAACGAAGCCGTTGACCCAGAATTATTCGACGAAGAAGAGTACTTTAAGTGGGTAGTCGCTCTCGGCTTGTGTGACAGGCACACTGCCAAAAAATACAACATGTCTGTTCGACCATACCACTTAATGCGTTACATGGTTGAAGTTATTCCCAACAATTCTTTGTGCAGGGAACTATTCAAGCTCTGGACAAACCTGACGGGCAGTATATTCGTCAGCGACGACAAAAAGGAAACATTCACTCAAATTGAGATGCGGCAACTCTGCGACGCCTTTCAAATGTTGGATAGACAACTTTGTGAGCAATTTCCCCGACTCCCAACTCTTGATGAAATGAAG…	genome		GCA_902702795.2
Paramuricea_clavata	PcTC-6	Paramuriceidae	MVEYHHDSVNEAVDPELFDEEEYFKWVVALGLCDRHTAKKYNMSVRPYHFMRYMVEVIPNNSLCRELFKLWTNLTGSIFVSDDKKETFTQIEMRQLCDAFQMLDRQLCEQFPRLPTLDEMKQSLRKKVTDEKLIPQLLELMDFTNSVAKSLLQKDNFAEDDVRDFWRRLCVSFALYIEACKTESSTCVVPNVEIVWRRTFLGAACPWLHILEVTSGAIGKVRAHVPLINELYCLSAFYCTTVNDIYSHEKEISDGTRVTNTVRIMAESKEVSGESQAALKAVQILNSITKVMYQKIEKTKEENPDNAELCTLLDNIGMATAGWYFSHHYSARYYDAQWRLTLVGVEQEELAEWSRCTDEEPLDEVKHFLQRSSPKANQISDYIISGVINIHANLLPA	ATGGTTGAATACCACCACGATAGTGTGAACGAAGCCGTTGACCCAGAATTATTCGACGAAGAAGAGTACTTTAAGTGGGTAGTCGCTCTCGGCTTGTGTGACAGGCACACTGCCAAAAAATACAACATGTCTGTTCGACCATACCACTTCATGCGTTACATGGTTGAAGTTATTCCCAACAATTCTTTGTGCAGGGAACTATTCAAGCTCTGGACAAACCTGACGGGCAGTATATTCGTCAGCGACGACAAAAAGGAAACATTCACTCAAATTGAGATGCGGCAACTCTGCGACGCCTTTCAAATGTTGGATAGACAACTTTGTGAGCAATTTCCCCGACTCCCAACTCTTGATGAAATGAAGCAGTCATTGAGGAAGAAAGTTACTGACGAGAAGTTA…	genome		GCA_902702795.2
Paramuricea_clavata	PcTC-7	Paramuriceidae	MACSKELRVPKEWNKYHPDIANESVDPELFSEDELFSWMEDLDLSHNKSEVAKYVQSGKPYHLMRHQVVLLPKSALSRRLFKLWTMTVVPLFMSDDVLEALSEVEMHKICAGIQLLDDQIRQQFPRFPTIAEMKQSLLLQKVDEKFIPHIIYLLDFANNVAKSIIDQGNFSKEDVNYYWRRLVVTITLYFQGVEVEVKHNVCSYFENVWTRVLASGVMVYSPFQEIVAGSVIKNTEHLSLLNELYFLATVFVMVTNDIYSYGREARLDVSKQPCSMVKTIAGCKEASAESDAVIKCVEILNAVVKTMYQKIEKAKQDIPANQDVCKLLDKIGIATVGWYYWHIYCPRYDDSRWRLSIVGVENDELEEWRKGNDEERLQEVLPLLVNCSSKAKKVSDAII…	ATGGCGTGCAGTAAAGAATTGCGTGTCCCAAAAGAATGGAACAAATACCACCCAGATATCGCGAACGAGTCCGTAGATCCAGAATTATTCTCCGAAGATGAACTCTTCTCGTGGATGGAAGATCTTGATTTGAGTCACAACAAATCCGAAGTAGCAAAATATGTCCAGTCTGGAAAACCTTACCACTTGATGCGTCACCAAGTTGTACTTCTTCCCAAAAGTGCATTATCTAGACGACTCTTTAAACTCTGGACAATGACGGTAGTTCCACTATTTATGAGTGACGATGTCTTGGAAGCATTAAGTGAAGTTGAGATGCACAAAATCTGCGCCGGTATTCAATTATTGGATGATCAGATACGTCAACAATTTCCCCGATTTCCAACCATCGCTGAAATG…	genome		GCA_902702795.2
Paramuricea_clavata	PcTC-8	Paramuriceidae	MACSKELRVPKEWNKYHEDIVNESVDPELFSEDELFSWLEELDLSHNKSEVAKYVHGVRPYHLMRHQVVLIPNNALCRQLFKLWTKTVIALFMSDDVLERLNEDEMHQICNAIQLLDDQIREEFPRFPTIAEMKQSLLLQKVDEKFIPHIIYFLDFANNVAKSIIDQGNFSKEDVNDYWRRLVVMIMLYYQGVEVEDKHIVCSYSEDVLTRLLTAAAMVWLQVQELVVGYVIKNTEHVSLLNQLYFLAVVYAMVVNDVYSYTREMNLDVGICNMVQTIAGSKEASAESDAVIKCVEILNAVVKTMYQKIEKAKQKNPANRDLWKLLDNIGMATVGWYYCQHYSPRYDDSLWRLSIVDVENDELEEWRKCNDEEQLQEVLPLLINCSPKAKKISDAIISG…	ATGGCGTGCAGTAAAGAATTGCGTGTCCCAAAAGAATGGAACAAATACCACGAAGATATCGTGAACGAATCCGTAGATCCAGAATTATTCTCCGAAGATGAACTCTTCTCGTGGTTAGAAGAACTTGATTTGAGTCACAACAAGTCCGAAGTAGCAAAATATGTCCATGGTGTAAGACCTTACCACTTGATGCGTCACCAGGTTGTACTTATTCCCAACAACGCATTATGTAGACAACTCTTTAAACTCTGGACAAAGACGGTAATTGCACTATTTATGAGTGACGATGTCTTGGAAAGATTAAATGAAGATGAGATGCACCAAATCTGCAACGCTATTCAATTATTGGATGATCAGATACGTGAAGAATTTCCCCGATTTCCAACCATCGCGGAAATG…	genome		GCA_902702795.2
Phenganax_marumi	PmTC-1	Acrossotidae	MVWSKELCVPKEWSKLLHGKVNAPIDPELYSEDEIFAFLKEVDLVHDRSVLTKYIAGCRPYHFMLYEASTLVKNPLNNKLFKLWTIMVLGTFISDDEMETRTLQERIQVCEAFKQLQEEIGKNFPSFPSISEMKQKVPKQFAQNMLYLVKFTNDVAKYMLELGSFQLEEVREYWKRLVVIAACFLEGEQLEASVSGSCEFSKVIWARAGSIGVMIWTIYQEVLSGAIGSVSAHLPLLHELMFMKCFFCIIMNDIYSYFRETDLEYIFNLVPILQKAKNLPGISEALAESVNILSALVKTMYKKIKKTKQENPDNQNLVELLDNIGKATIGWYFFHHYSPRYDESPWRISLVELEEDSLKEWKSWNEETSEEVLLCLIDYCPVAEKVSDGIIKGVISMHP…	atggTGTGGAGTAAAGAATTGTGTGTGCCAAAAGAATGGTCGAAACTCCTCCATGGCAAAGTGAATGCACCTATTGATCCAGAACTGTATTCTGAAGACGAGATCTTTGCGTTTTTAAAAGAAGTGGACTTGGTGCATGATAGGTCTGTTCTAACAAAATACATCGCTGGTTGTAGACCGTACCATTTCATGCTTTACGAGGCTTCTACTCTTGTGAAGAATCCGCTAAATAACAAACTCTTCAAGCTCTGGACAATTATGGTGCTTGGTACCTTCATAAGTGATGACGAGATGGAAACACGTACTCTACAAGAAAGGATTCAAGTCTGCGAGGCTTTTAAACAGTTGCAAGAGGAGATTGGCAAAAACTTCCCCAGCTTCCCAAGCATCTCcgaaatg…	genome		GCA_025400095.1
Phenganax_marumi	PmTC-2	Acrossotidae	MPREMELFVPKEWSKCLHDKVNEPVDPDLFSKDELFAWLGEVDLCRDKYFFEKLITTVRPYHFMRCMAPTFVKNPRNNKVFNLGANLVAALYISDDMLENLSRGERIKVCNAFQLLEEEIGEKFPRFPCIFEMKQFLSQKNVAKQFQRHVLYWFSFSNDVAKSVLEVESFQRKEVKDYWKRLNMTLAISLEGVMLETTIATTGDLSKNIWKRLASTGAMTLAILSEAVSRAIGRIPAHLPLLNEMIFLESYVCMVINDIYSYNTDKKSENVSSVVKMVHNAKHLSGESEAITECVKSLNAVLKVMYKKIYKTKQENAKNQELCKMLETVGQGAVGYYFIHEYFPRYGNSPWRLSLVELEENFLKKWTSSYGEELIDEVKLCLIDYSLTAKKISDAIIGG…	ATGCCGCGTGAAATGGAACTATTTGTGCCAAAAGAATGGTCAAAATGTCTCCATGATAAAGTGAATGAACCCGTTGATCCAGATTTATTCTCTAAAGACGAACTGTTTGCCTGGTTAGGAGAAGTAGATTTATGTCGTgataagtatttttttgaaaaactaatcACGACTGTTAGACCATACCATTTCATGCGATGTATGGCTCCCACTTTTGTGAAGAATCCACGAAATAACAAAGTCTTTAACCTCGGGGCAAATTTAGTGGCTGCTCTTTACATCAGTGATGACATGTTGGAAAATCTTAGTCGCGGAGAGAGGATAAAAGTCTGCAATGCTTTCCAACTCTTGGAAGAAGAGATTGGCGAGAAATTTCCCAGATTCCCATGCATATTTGAAATG…	genome		GCA_025400095.1
Phenganax_marumi	PmTC-3	Acrossotidae	MAFSKFCAPKRWTKLHHDIVNEPVDPDLFSEDEYCAFVAETDLCHDRSVAMKYASTIRVYHLMRHHVPTLVKNPLNNQLFKLNAYLVISLFMSDDLLEQASRKERVHVYNAYNVMQDEIGKNFPRFPSIPEMQQFLSQKKFTKYSVRHALYLVHYTNSMAKAMLELGNFSLEETRDYWKRLAATVAFYLEGVELETTLATSTDFSRYMWVRAGSAAAVQLSMVLQVAYKAVTSMRAHMPLLNQLIFIDDIICFLVNDIYSYHLEHSFKYISNAAERLIVCEKLPGVPEAMAEIVKIVNAYVMLLYKMIEKATEENPDNQLLFEIMEGMAAGSVGWYFIHEYSCPRYSDAPWRLSLDEVEEDCEKEWKSNNEGKNIKLEISLSDSYPIPKMLSDRIINGA…	ATGGCGTTTAGTAAGTTCTGCGCACCAAAGAGATGGACGAAACTCCATCATGACATAGTGAATGAACCTGTGGATCCAGACCTCTTCTCCGAAGACGAATACTGTGCCTTCGTGGCCGAAACAGACTTGTGTCATGATAGATCTGTTGCGATGAAGTACGCCAGTACTATTAGAGTGTATCATTTGATGCGCCACCATGTTCCTACTCTAGTAAAAAATCCGCTGAATAACCAACTCTTCAAGCTCAACGCATATCTGGTGATTTCACTTTTCATGAGTGATGACCTGTTAGAACAAGCAAGTCGAAAAGAGAGGGTTCACGTTTACAATGCTTATAACGTAATGCAAGATGAAATTGGCAAGAATTTTCCCAGATTCCCAAGCATACCTGAAATGCAG…	genome		GCA_025400095.1
Phenganax_stokvisi	PstTC-1	Acrossotidae	MAWSKELCVPKEWSKLLHGKVNEPIDPELYSEDEIFAFLKDVDLCHDRSTLTKYIASIRPYHFMLYQASTLVKSPLNNKLFKLWTILVLGNFLGDDELETFTLETRIQVCDAFQQLQEEIGENFPRFPSIYEMKQKVPKQFAHQLLYLVSFTNDVAKYMLELGSFQLEEVKEYWKRLVVIVGCYLKGTQLEASVSGSCEFSKGIWVRVGSTAVMIWIIYQEVLSGAVGSVSAHLPLLHDLMFMTSFVCIIINDVYSYYRETDFEYFFNVVHMLQKSKNLPRISEAMAESVNILNALVKTMYKKIKKTKEENPDDQKLNEVLDNVGKATVGWYFFHHYSPRYDESPWRVSLAELEEDSLKEWMGWNEKTTEEVLLCLIDCCPTAKKLSNGIIKGVICMHP…	atgGCGTGGAGTAAAGAATTGTGTGTGCCAAAAGAATGGTCGAAACTCCTCCATGGTAAAGTGAATGAACCTATTGATCCAGAACTGTATTCCGAAGACGAGATATTTGCGTTTTTAAAAGACGTAGATTTGTGTCACGATAGATCTACTCTGACAAAATACATCGCTTCTATTAGACCGTACCATTTCATGCTTTACCAGGCTTCTACTCTTGTCAAGAGTCCGCTAAATAACAAACTCTTCAAGCTCTGGACAATTTTGGTGCTTGGTAACTTCTTAGGTGATGACGAGTTGGAAACGTTTACTCTAGAAACAAGGATTCAAGTCTGCGATGCTTTTCAACAGTTGCAAGAGGAGATTGGCGAAAACTTCCCCAGGTTCCCAAGTATATACgaaatg…	genome		GCA_025400075.1
Phenganax_stokvisi	PstTC-2	Acrossotidae	MPSELELFVPKEWSKFLRDKVNEPVDPELFSEDELFTWLREIGLCHDRSYFKKMIMCIKPYNFMQCMAPTLVRNPLNDKLIKLWANFLLSLYISDDVLETFGRRERIKVCNALQLLEEEIGKQFPRFPSITEMKQFLFQKSVSEQYQPHVLYWTSFSNDVAKSLLEVECFQQEEVKDYWQRLNMTFAIYLESVELETTIPSARDLSRNIWKRIASTGAFMLAIFKEPMSGAIGRIPAHLPLLNEMIFMEGYISMVINDIYGYNTDTKSENVANVVKMVHNAKNLSGVSEAVTDCLKSVNAALKVMYKKIHQTKQENRDNQELCTMLDNFGRSAVGYYFIHETIPRYAGSPRRFSLVELEEVSLKQWAICNEDEMMEEVKLCLIDFCSTAKKVSDGIIEG…	ATGCCGAGTGAATTGGAACTGTTTGTGCCAAAAGAATGGTCAAAATTTCTTCGCGATAAAGTGAATGAACCCGTTGATCCAGAGTTATTCTCCGAAGACGAACTGTTTACCTGGTTAAGGGAAATAGGTTTATGTCATGACAggtcttattttaaaaaaatgatcatGTGTATCAAACCGTACAATTTCATGCAGTGTATGGCCCCTACTCTAGTGAGGAATCCGCTAAATGACAAGCTCATCAAGCTCTGGGCGAATTTCCTGCTCTCTCTTTACATTAGTGATGACGTGTTGGAAACATTTGGTCGCAGAGAACGAATTAAAGTCTGCAATGCATTGCAACTCTTGGAAGAAGAGATTGGCAAGCAATTTCCCAGATTCCCAAGCATAACTGAAATg…	genome		GCA_025400075.1
Phenganax_stokvisi	PstTC-3	Acrossotidae	MAFSKFYAPKKWTEVHHGIVNESTDPDLFSEDEFFAWVVELELCHDRSVVTKYVNSIRTYNFMRHNAPTLPKNELNNQLFKLWEYMVLSFFMSDDQVETFTRNERIQICDAYHVMQDEIGKNFPRWLSIPEMQHFLSQKNFPKYLVPHALYHVSFTNDVVKAMLEFGDFQLKDVKDYWNRLVAAAGLFPEGVGLETTVATSNEFSRIIWVRLGSIGIVIYGMFHEVACGAVGSMAAHLSLLNQLIFIQTIIASIFNDIYSYHKEESYEYVSNIVERLLVSKNLPGVPKAMTETVKILNAYVKVLYKIIEKAKEDNPDNKLLWEVMENIGVASAGYYFYHESSCPRYVESPWRVSLDEVEEDCVKEWRRWNEEKEMEEVMVCLFDSSPITKRISDNVINS…	ATGATGGCGTTTAGTAAGTTCTATGCACCGAAAAAATGGACCGAAGTCCACCATGGCATAGTGAATGAATCTACTGACCCAGACCTCTTCTCCGAAGACGAATTCTTTGCTTGGGTGGTAGAGCTAGAACTGTGTCATGATAGGTCTGTTGTGACGAAATACGTCAATAGTATTAGGACGTATAATTTTATGCGTCACAACGCTCCTACGCTTCCAAAGAATGAACTGAATAACCAACTCTTTAAGCTCTGGGAATATATGgtgctttcatttttcatgaGTGATGACCAGGTAGAAACTTTTACTCGGAACGAGAGGATTCAAATTTGTGATGCTTATCATGTAATGCAAGATGAAATTGGCAAGAATTTTCCCAGATGGCTAAGCATACctgaaatg…	genome		GCA_025400075.1
Phenganax_subtilis	PsuTC-1	Acrossotidae	MSCGKKLFVPKEWSKFGREKANEPVDPELFSEEEVIAWCAEVDLCHDRSVVKKSIKSVRPYNFMQYLVPTLQRNPLNNKLFKLWANATATVFISDDDLEKFSEEEIMEVCNAFQLLGQEISKHLPRFPSICEMKQFLSQKDVAKQFQPHVLYWFSFSNDVAKSMLEIGSFQEEDVKYYWKRLVATISIYLEGVRVEASEASREDLSRRIWKRLASSGAMTWAIIKEVVNGAIGKVQEHLPLLNEMLFLESYVCVIINDIYSDNRETNFKHYSNVVGTAENVKNLSKRSEAVDECVKTLNAVMKVMYKKIQKAKQENTENQELCKLLDSFGVSAAGFFFLHEYTPRYNDSYCHLSLVELDGNFTKEWPSSKEEIIEEARLSLIDYSLTAKKVSDAIIGGA…	ATGTCGTGTGGGAAGAAACTGTTTGTGCCTAAAGAATGGTCAAAATTTGGTCGCGAGAAAGCGAATGAACCTGTTGATCCAGAATTATTTTCCGAAGAAGAAGTGATTGCCTGGTGTGCAGAAGTTGACTTATGCCACGATAGATCCGTTGTGAAAAAATCCATCAAGTCCGTTAGACCGTACAACTTTATGCAGTATTTGGTTCCTACTCTTCAGAGAAATCCGTTAAATAACAAACTCTTCAAGCTCTGGGCCAATGCTACTGCCACTGTTTTCATCAGCGATGACGATTTGGAAAAGTTTAGTGAGGAAGAGATCATGGAGGTCTGCAATGCTTTCCAACTCTTGGGACAAGAAATTAGCAAGCATCTACCCAGATTCCCCAGCATATGTGAAATG…	genome		GCA_025434845.1
Phenganax_subtilis	PsuTC-2	Acrossotidae	MAWSKELCVPKEWSKLLHGKVNEPIDPELYSEDEIFAFLKDVDLCHDRSTLTKYIASIRPYHFMLYQASTLVKSPLNNKLFKLWTILVLGNFLGDDELETFTLETRIQVCDAFQQLQEEIGENFPRFPSIYEMKQKVPKQFAHQLLYLVSFTNDVAKYMLELGSFQLEEVKEYWKRLVVIVGCYLKGTQLEASVSGSCEFSKGIWVRVGSTAVMIWIIYQEVLSGAVGSVSAHLPLLHDLMFMTSFVCIIINDVYSYYRETDFEYFFNVVHMLQKSKNLPRISEAMAESVNILNALVKTMYKKIKKTKEENPDDQKLNEVLDNVGKATVGWYFFHHYSPRYDESPWRVSLAELEEDSLKEWMGWNEKTTEEVLLCLIDCCPTAKKLSNGIIKGVICMHP…	atggCGTGGAGTAAAGAATTGTGTGTGCCAAAAGAATGGTCGAAACTCCTCCATGGTAAAGTGAATGAACCTATTGATCCAGAACTGTATTCCGAAGACGAGATATTTGCGTTTTTAAAAGACGTAGATTTGTGTCACGATAGATCTACTCTGACAAAATACATCGCTTCTATTAGACCGTACCATTTCATGCTTTACCAGGCTTCTACTCTTGTCAAGAGTCCGCTAAATAACAAACTCTTCAAGCTCTGGACAATTTTGGTGCTTGGTAACTTCTTAGGTGATGACGAGTTGGAAACGTTTACTCTAGAAACAAGGATTCAAGTCTGCGATGCTTTTCAACAGTTGCAAGAGGAGATTGGCGAAAACTTCCCCAGGTTCCCAAGTATATACGAAATG…	genome		GCA_025434845.1
Phenganax_subtilis	PsuTC-3	Acrossotidae	MTWSKQLRAPKEWSKLLHCKVHEPVDPDLFSEDETFAFLKEVDLIYDRHTLTKYVVAVKPYHLMAYQVPSFVKNPLNNELYKLWAILSLSMFISDDMLETCTKQKRIQVCDSFQQLQEEIDENFPILPSISEMKQSLSKKKVTMQVARYMLYLVSFTNDVAKAMLELGDFQLEDVRDYWKRLVVTVGIYLKGEELEATIANNLEFSKVIWVRSGSIATMTWMMIEEVLCRAVGRVSAHLPLLHELMLLQAFFVIMVNDVYSYFKELDYEYRFNLTEIMRNKKNLPGLSEAMAEIVKILGAFLKVMYKKIEKTKAANPDNQKLSEIMDKTATATIGWYFFHEHSPRYSESPWRISLVELEEDSLKEWKSCDEEEKFEEVMLCSIDSCPTAKKISDGIING…	ATGACGTGGAGTAAGCAATTGCGTGCGCCAAAAGAATGGTCAAAACTGCTTCATTGTAAAGTGCATGAACCTGTCGATCCAGATCTGTTCTCTGAGGACGAAACTTTTGCGTTCTTAAAAGAAGTCGACTTGATTTATGATAGGCATACTCTAACAAAATACGTTGTTGCCGTTAAACCGTACCATCTCATGGCTTACCAGGTTCCTAGTTTCGTTAAGAATCCGCTAAATAACGAACTCTACAAACTCTGGGCAATTTTATCACTTTCTATGTTCATAAGTGATGACATGTTGGAAACTTGTACGAAGCAAAAGAGAATTCAAGTGTGTGATAGTTTTCAACAATTGCAAGAGGAGATTGACGAGAATTTCCCCATACTCCCAAGCATTTCTGAAATG…	genome		GCA_025434845.1
Phenganax_subtilis	PsuTC-4	Acrossotidae	MPSELELFVPKEWSKFLRDKVNEPVDPELFSEDELFTWLREIGLCHDRSYFKKMIMCIKPYNFMQCMAPTLVRNPLNDKLIKLWANFLLSLYISDDVLETFGRRERIKVCNALQLLEEEIGKQFPRFPSITEMKQFLFQKSVSEQYQPHVLYWTSFSNDVAKSLLEVECFQQEEVKDYWQRLNMTFAIYLESVELETTIPSARDLSRNIWKRIASTGAFMLAIFKEPMSGAIGRIPAHLPLLNEMIFMEGYISMVINDIYGYNTDTKSENVANVVKMVHNAKNLSGVSEAVTDCLKSVNAALKVMYKKIHQTKQENRDNQELCTMLDNFGRSAVGYYFIHETIPRYAGSPRRFSLVELEEVSLKQWAICNEEEMMEEVKLCLIDFCSTAKKVSDGIIEG…	ATGCCGAGTGAATTGGAACTGTTTGTGCCAAAAGAATGGTCAAAATTTCTTCGCGATAAAGTGAATGAACCCGTTGATCCAGAGTTATTCTCCGAAGACGAACTGTTTACCTGGTTAAGGGAAATAGGTTTATGTCATGACaggtcttattttaaaaaaatgatcatGTGTATCAAACCGTACAATTTCATGCAGTGTATGGCCCCTACTCTAGTGAGGAATCCGCTAAATGACAAGCTCATCAAGCTCTGGGCGAATTTCCTGCTCTCTCTTTACATTAGTGATGACGTGTTGGAAACATTTGGTCGCAGAGAACGAATTAAAGTctgcaatgcattgcaactcttggaagaagagattggcAAGCAATTTCCCAGATTCCCAAGCATAACTGAAATG…	genome		GCA_025434845.1
Plexaura_homomalla	PhoTC-1	Plexauridae	MSCSKEVRIPSDWAILQREVLKEEVDPELVNVDELIKWVIECGIGDENVIRKYLKVIKPYYFARCCFPVVPNNRLCREAFKVFVQFILGLFVSDDILEKECDINDLKKISSDYDKLEEKVCEIFPKIPTIKDLKSLFELLPNARTNSVKAPIFLCMDFVNRVAALVLREGDVSEKVVFDFRKFLSNTFSIYLKGVKSEKKMTEKDTENVVFWRRIFGGVPMFIGFYAEISSFAMGKTKEHAQTVVEMYLVNALCCIVVNDLYSLYRESSEAIVCDNVVKFWLRKNEITSMPEAVVRCTRIVNTIIQYIYKKVENVKTQYPDSPEVHALFLHIAHNITGWLFLHEYACDRYQDSPWRLSLADVKEDEVHQWLAEKDSYGVDVLNQFIATNTKTKKIIDAL…	ATGTCGTGCAGCAAAGAAGTTCGCATTCCAAGTGACTGGGCCATTTTGCAGAGAGAAGTTCTCAAAGAAGAAGTAGATCCTGAACTTGTCAATGTTGACGAGCTCATAAAATGGGTTATAGAATGTGGAATTGGAGACGAAAATGTTATTCGAAAGTATCTAAAAGTAATAAAACCCTATTATTTCGCACGCTGTTGCTTTCCAGTTGTCCCCAACAATCGTTTGTGCCGTGAAGCGTTTAAAGTTTTTGTGCAGTTCATACTTGGCCTTTTCGTTTCCGACGACATCCTTGAGAAGGAGTGTGATATCAACGACCTAAAGAAAATTTCCAGTGATTACGACAAGCTGGAAGAAAAAGTCTGCGAAATCTTCCCCAAAATTCCAACAATCAAGGATCTA…	transcriptome	SRR13068651
Plexaura_homomalla	PhoTC-2	Plexauridae	MSCSKEVRIPSDWAFLKKEVLKEEIDPELFNVDELVKWFIETEAGDETTIRKYVKVIGPYYFGRCIYVVPKNRLCREAFKVFTYTIIGLYLVDDTMEKECDSTEMEKICSEYDKLDEKLCEIFPKIPTLQDLKFLLKFQPSAKLRGPILTCMNLVNRVTALILKDGNVSEKVALDFRRLLSNTASLFLKGVKFEKKTSTESTENEILWSRITAGAPLVLVAYVEISSFVMGKIPKELAQAVVEMYVVSSLLSIIVNDLYSFHRETTNAIPGDNVIKFWLRKKEITSMPEAIVRCTRIVNAVMQYTYDKVENVKTQYPENPEIHTLFLHIAHLTTGWIFYHDQSDRYKDSPWRLSLADVKEDEVQQWLADKDSYGVYMLDQFLPTNTKVKKIIDVLLGAI…	ATGTCGTGCAGCAAAGAAGTTCGCATTCCGAGTGACTGGGCCTTTCTAAAGAAAGAAGTTCTCAAAGAAGAAATAGATCCGGAACTTTTCAATGTTGACGAGCTCGTAAAATGGTTCATAGAAACTGAGGCTGGCGACGAAACTACTATCCGAAAGTATGTAAAAGTAATAGGACCTTATTACTTCGGACGCTGCATTTATGTCGTCCCTAAGAATCGATTGTGCCGCGAAGCGTTTAAAGTTTTCACATATACCATAATTGGTCTTTACCTTGTCGATGACACGATGGAGAAAGAGTGTGATTCCACCGAAATGGAGAAAATTTGCAGCGAATATGACAAGCTGGATGAAAAACTCTGTGAAATTTTCCCCAAAATTCCAACACTCCAGGATCTCAAG…	transcriptome	SRR13068651
Plexaura_kukenthali	PkuTC-1	Plexauridae	MSCSKEVRIPSDWAFLKKEVLKEEIDPELFNVDELVKWFIETEAGDETTIRKYVKVIGPYYFGRCIYVVPKNRLCREAFKVFTYTIIGLYLVDDTMEKECDSTEMKKICSEYDKLDEKLCEIFPKIPTLQDLKFLLKFQPSAKLRGPILTCMNLVNRVTALILKDGNVSEKVALDFRRLLSNTASLFLKGVKFEKKTSTESTENEILWSRITAGAPLVLVAYVEISSFVMGKIPKELAQAVVEMYVVSSLLSIIVNDLYSFHRETTNAIPGDNVIKFWLRKKEITSMPEAIVRCTRIVNAVMQYTYDKVENVKTQYPENPEIHTLFLHIAHLTTGWIFYHDQSDRYKDSPWRLSLADVKEDEVQQWLADKDSYGVYMLDQFLPTNTKVKKIIDVLLGAI…	ATGTCGTGCAGCAAAGAAGTTCGCATTCCGAGTGACTGGGCCTTTCTAAAGAAAGAAGTTCTCAAAGAAGAAATAGATCCGGAACTTTTCAATGTTGACGAGCTCGTAAAATGGTTCATAGAAACTGAGGCTGGCGACGAAACTACTATCCGAAAGTATGTAAAAGTAATAGGACCTTATTACTTCGGACGCTGCATTTATGTCGTCCCTAAGAATCGATTGTGCCGCGAAGCGTTTAAAGTTTTCACATATACCATAATTGGTCTTTACCTTGTCGATGACACGATGGAGAAAGAGTGTGATTCCACCGAAATGAAGAAAATTTGCAGCGAATATGACAAGCTGGATGAAAAACTCTGTGAAATTTTCCCCAAAATTCCAACACTCCAGGATCTCAAG…	transcriptome	SRR13068648
Plexaura_kukenthali	PkuTC-2	Plexauridae	MSCSKEVRIPSDWAFLKKEVFKEEIDPELFNVDELVKWFIETEAGDETTIRKYVKVIGPYYFARCIYVVPKNRLCREAFKVFTYTIIGLYLVDDVMEKECDYSEVEKICSEYDKLDEKLCEIFPKVPTLQDLKTLLKFQPSTKLRGPILTCMNLVNRVTALILKDGNVSEKVALDFRRLLSNTASLFLKGVKFEKKTSTESTENEILWSRITAGAPLVLAVYVEISSFVMGKIPKELAQAVVEMYVVSSLLSIIVNDLYSFHRETTNAIPGDNVIKFWLRKKEITSMPEAIVRCTRIVNAVMQYTYDKVENVKTQYPENPEIHTLFLHIAHLTTGWIFYQDQSGRYKDSPWRLSLANVKEDEVQQWLADKDSYGVYMLDQFLATNTKAKKIIDVLLGAI…	ATGTCGTGCAGCAAAGAAGTTCGCATTCCAAGTGACTGGGCCTTTCTAAAGAAAGAAGTTTTCAAAGAAGAAATAGATCCGGAACTTTTCAATGTTGACGAGCTCGTAAAATGGTTCATAGAAACTGAGGCTGGCGACGAAACTACTATCCGAAAGTATGTAAAAGTAATAGGACCCTATTACTTCGCACGCTGCATTTATGTCGTCCCTAAGAATCGATTGTGCCGCGAAGCGTTTAAAGTTTTCACATATACCATAATTGGTCTTTACCTTGTCGATGACGTGATGGAGAAAGAGTGTGATTACAGCGAAGTGGAGAAAATTTGCAGCGAATATGACAAGCTGGATGAAAAACTCTGTGAAATTTTCCCCAAAGTTCCAACACTCCAGGATCTCAAG…	transcriptome	SRR13068646
Plexaura_kukenthali	PkuTC-3	Plexauridae	MSCSKEVRIPSDWATLQREVLKEEVDPELVNVDELIKWVIECGIGDENVIRKYLKVIKPYYFARCCFPVVPNNRLCREAFKVFVQFILGLFVSDDILEKECDINDLKKISSDYDKLEEKVCEIFPKIPTIKDLKSLFELLPNARTNSVKAPIFLCMDFVNRVAALVLREGDVSEKVVFDFRKFLSNTFSIYLKGVKSEKKMTEKDTENVVFWRRIFGGVPMFIGFYAEISSFAMGKTKEHAQTVVEMYLVNALCCIVVNDLYSLYRESSEAIVCDNVVKFWLRKNEITSMPEAVVRCTRIVNTIIQYIYKKVENVKTQYPDSPEVHALFLHIAHNITGWLFLHEYACDRYQDSPWRLSLADVKEDEVHQWLAEKDSYGVDVLNQFIATNTKTKKIIDAL…	ATGTCGTGCAGCAAAGAAGTTCGCATTCCAAGTGACTGGGCTACTTTGCAGAGAGAAGTTCTCAAAGAAGAAGTAGATCCTGAACTTGTCAATGTTGACGAGCTCATAAAATGGGTTATAGAATGTGGAATTGGAGACGAAAATGTTATTCGAAAGTATCTAAAAGTAATAAAACCCTATTATTTCGCACGCTGTTGCTTTCCAGTTGTCCCCAACAATCGTTTGTGCCGTGAAGCGTTTAAAGTTTTTGTGCAGTTCATACTTGGCCTTTTCGTTTCCGACGACATCCTTGAGAAGGAGTGTGATATCAACGACCTAAAGAAAATTTCCAGTGATTACGACAAGCTGGAAGAAAAAGTCTGCGAAATCTTCCCCAAAATTCCAACAATCAAGGATCTA…	transcriptome	SRR13068648
Plexaura_kukenthali	PkuTC-4	Plexauridae	MSCSKEVRIPSDWATLQREVLKEEVDPELVNVDELIKWVIECGIGDENVIRKYLKVIKPYYFARCCFPVVPNNRLCREAFKVFVQFILGLFVSDDILEKECDINDLKKISSDYDKLEEKVCEIFPKIPTIKDLKSLFELLPNARTNSVKAPIFLCMDFVNRVAALVLREGDVSEKVVFDFRKFLSNTFSIYLKGVKSEKKMTEKDTENVVFWRRIFGGVPMFIGFYAEISSFAMGKTKEHAQTVVEMYLVNALCCIVVNDLYSLYRESSEAIVCDNVVKFWLRKNEITSMPEAVVRCTRILNTIIQYVYEKVENVKTQYPDRPEIHALFLHIAHHIIGCFFVHEHACDRYQDSPWRLSLADVKEDEVHQWLAEKDSYGVDVLNQFIATNTKTKKIIDAL…	ATGTCGTGCAGCAAAGAAGTTCGCATTCCAAGTGACTGGGCTACTTTGCAGAGAGAAGTTCTCAAAGAAGAAGTAGATCCTGAACTTGTCAATGTTGACGAGCTCATAAAATGGGTTATAGAATGTGGAATTGGAGACGAAAATGTTATTCGAAAGTATCTAAAAGTAATAAAACCCTATTATTTCGCACGCTGTTGCTTTCCAGTTGTCCCCAACAATCGTTTGTGCCGTGAAGCGTTTAAAGTTTTTGTGCAGTTCATACTTGGCCTTTTCGTTTCCGACGACATCCTTGAGAAGGAGTGTGATATCAACGACCTAAAGAAAATTTCCAGTGATTACGACAAGCTGGAAGAAAAAGTCTGCGAAATCTTCCCCAAAATTCCAACAATCAAGGATCTA…	transcriptome	SRR13068648
Plexaura_kukenthali	PkuTC-5	Plexauridae	MSCSKEVRIPSDWATLQREVLKEEVDPELINDDELIKWVVECGIEDENVIRKYLKVLKPYHVGRCLYPVVPSNRLCREAFKVFMQFIIGFYVSDDFIEKKCDVNDLEKMSSDYDKLDEKLCEIFPKIPTIKDLKSLFELLPNARTNSVKAPIFLCMDFVNRVAALVLREGDVSEKVVFDFRKFLSNTFSIYLKGVKSEKMTEKDTENDVLWRRIFGAGTMFGMVYTEISSFAMGKTKEHAQTVMEMYVVNSLCGIVTNDLYSLYRESSEAIVCDNVVKFWLRKNEITSMPEAVVRCTRILNTIIQYVYEKVENVKTQYPDRPEIHALFLHIAHHIIGCFFVHEHACDRYQDSPWRLSLADVKEDEVHQWLAEKDSYGVDVLNQFIATNTKTKKIIDALQ…	ATGTCGTGCAGCAAAGAAGTTCGCATTCCAAGTGACTGGGCTACTTTGCAGAGAGAAGTTCTCAAAGAAGAAGTAGATCCTGAACTTATCAATGATGACGAGCTCATAAAATGGGTTGTAGAATGTGGAATTGAAGACGAAAATGTTATTCGAAAGTATCTAAAAGTATTAAAACCTTATCATGTCGGACGCTGTCTCTATCCAGTTGTCCCCAGCAATCGTTTGTGCCGCGAAGCGTTTAAAGTTTTTATGCAGTTCATAATTGGCTTTTATGTTTCCGACGACTTCATTGAGAAGAAGTGTGATGTCAACGACCTAGAGAAAATGTCCAGTGATTACGACAAGCTGGATGAAAAACTCTGCGAAATCTTCCCCAAAATTCCAACAATCAAGGATCTA…	transcriptome	SRR13068648
Plexaura_kukenthali	PkuTC-6	Plexauridae	MSCSKEVRIPSDWATLQREVLKEEVDPELINDDELIKWVVECGIEDENVIRKYLKVLKPYHVGRCLYPVVPSNRLCREAFKVFMQFIIGFYVSDDFIEKKCDVNDLEKMSSDYDKLDEKLCEIFPKIPTIKDLKSLFELLPNARTNSVKAPIFLCMDFVNRVAALVLREGDVSEKVVFDFRKFLSNTFSIYLKGVKSEKMTEKDTENDVLWRRIFGAGTMFGMVYTEISSFAMGKTKEHAQTVMEMYVVNSLCGIVTNDLYSLYRESSEAIVCDNVVKFWLRKNEITSMPEAVVRCTRIVNTIIQYIYKKVENVKTQYPDSPEVHALFLHIAHNITGWLFLHEYACDRYQDSPWRLSLADVKEDEVHQWLAEKDSYGVDVLNQFIATNTKTKKIIDALQ…	ATGTCGTGCAGCAAAGAAGTTCGCATTCCAAGTGACTGGGCTACTTTGCAGAGAGAAGTTCTCAAAGAAGAAGTAGATCCTGAACTTATCAATGATGACGAGCTCATAAAATGGGTTGTAGAATGTGGAATTGAAGACGAAAATGTTATTCGAAAGTATCTAAAAGTATTAAAACCTTATCATGTCGGACGCTGTCTCTATCCAGTTGTCCCCAGCAATCGTTTGTGCCGCGAAGCGTTTAAAGTTTTTATGCAGTTCATAATTGGCTTTTATGTTTCCGACGACTTCATTGAGAAGAAGTGTGATGTCAACGACCTAGAGAAAATGTCCAGTGATTACGACAAGCTGGATGAAAAACTCTGCGAAATCTTCCCCAAAATTCCAACAATCAAGGATCTA…	transcriptome	SRR13068648
Plexaura_kukenthali	PkuTC-7	Plexauridae	MSCSKEVRIPSDWAILQRKVLKEEVDPELVNVDELIKWVIECGIGDENVIRKYLKVLKPYHVGRCLYPVVPSNRLCREAFKVFMQFIIGFYVSDDFIEKKCDVNDLEKMSSDYDKLDEKLCEIFPKIPTIKDLKSLFELLPNARTNSVKAPIFLCMDFVNRVAALVLREGDVSEKVVFDFRRFLSNTLSIYLKGVKSEKKMTEKDTENDVLWRRIFGAGTMFGMVYTEISSFAMGKTKEHAQTVMEMYVVNSLCGIVTNDLYSLYRESAEAIVCDNVVKFWLRKKEVASMPEAVVRCTRILNTIIQYVYEKVENVKTQYPDRPEIHALFLHIAHNITGWLFLHEYACDRYQDSPWRLSLADVKEDEVHQWLAEKDSYGVDVLNQFIATNTKTKKIIDAL…	ATGTCGTGCAGCAAAGAAGTTCGCATTCCAAGTGACTGGGCCATTTTGCAGAGAAAAGTTCTCAAAGAAGAAGTAGATCCTGAACTTGTCAATGTTGACGAGCTCATAAAATGGGTTATAGAATGTGGAATTGGAGACGAAAATGTTATTCGAAAGTATCTAAAAGTATTAAAACCTTATCATGTCGGACGCTGTCTCTATCCAGTTGTCCCCAGCAATCGTTTGTGCCGCGAAGCGTTTAAAGTTTTTATGCAGTTCATAATTGGCTTTTATGTTTCCGACGACTTCATTGAGAAGAAGTGTGATGTCAACGACCTAGAGAAAATGTCCAGTGATTACGACAAGCTGGATGAAAAACTCTGCGAAATCTTCCCCAAAATTCCAACAATCAAGGATCTA…	transcriptome	SRR13068647
Plexaura_kukenthali	PkuTC-8	Plexauridae	MSCSKEVRIPSDWAILQRKVLKEEVDPELVNVDELIKWVIECGIGDENVIRKYLKVIKPYYFARCCFPVVPNNRLCREAFKVFVQFILGLFVSDDILEKECDINDLKKISSDYDKLEEKVCEIFPKIPTIKDLKSLFELLPNARTNSVKAPIFLCMDFVNRVAALVLREGDVSEKVVFDFRKFLSNTFSIYLKGVKSEKKMTEKDTENVVFWRRIFGGVPMFIGFYAEISSFAMGKTKEHAQTVVEMYLVNALCCIVVNDLYSLYRESSEAIVCDNVVKFWLRKNEITSMPEAVVRCTRIVNTIIQYIYKKVENVKTQYPDSPEVHALFLHIAHNITGWLFLHEYACDRYQDSPWRLSLADVKEDEVHQWLAEKDSYGVDVLNQFIATNTKTKKIIDAL…	ATGTCGTGCAGCAAAGAAGTTCGCATTCCAAGTGACTGGGCCATTTTGCAGAGAAAAGTTCTCAAAGAAGAAGTAGATCCTGAACTTGTCAATGTTGACGAGCTCATAAAATGGGTTATAGAATGTGGAATTGGAGACGAAAATGTTATTCGAAAGTATCTAAAAGTAATAAAACCCTATTATTTCGCACGCTGTTGCTTTCCAGTTGTCCCCAACAATCGTTTGTGCCGTGAAGCGTTTAAAGTTTTTGTGCAGTTCATACTTGGCCTTTTCGTTTCCGACGACATCCTTGAGAAGGAGTGTGATATCAACGACCTAAAGAAAATTTCCAGTGATTACGACAAGCTGGAAGAAAAAGTCTGCGAAATCTTCCCCAAAATTCCAACAATCAAGGATCTA…	transcriptome	SRR13068647
Plexaura_kukenthali	PkuTC-9	Plexauridae	MSCSKEVRIPSDWAILQRDVLKEEVDPELVNVDELIKWVMECGIGDENVIRKYLKVIKPYHFARCCFPVVPNNRLCREAFKVFVQFTLGLFVSDDILEKECDINDLKKISGDYDKLEEKVCEIFPKIPTIKDLKSLFELLPNARTNSVKAPIFLCMDFVNRVAALVLREGDVSEKAVFDFRKFLSNTFSIYLKGVKSEKKMTEKDTENVVFWRRIFGGAPMFIGFYAEISSFALGKTKEHAQTVVEMYLVNALCCVVVNDLYSLYRESAEAIVCDNVVKFWLRKNEITSMPEAVVRCTRIVNTIIQYIYKKVENVKTQYPDSPEVHALFLHIAHNITGWLFLHEYACDRYQDSPWRLSLADVKEDEVHQWLAEKDSYGVHVLNQFIATNTKTKKIIDAL…	ATGTCGTGCAGCAAAGAAGTTCGCATTCCAAGTGACTGGGCCATTTTGCAGAGAGACGTTCTCAAAGAAGAAGTAGATCCTGAACTTGTCAATGTTGACGAGCTCATAAAATGGGTTATGGAATGTGGAATTGGAGACGAAAATGTTATTCGAAAGTATCTAAAAGTAATAAAACCCTATCATTTCGCACGCTGTTGCTTTCCAGTTGTCCCCAACAATCGTTTGTGCCGTGAAGCGTTTAAAGTTTTTGTGCAGTTCACACTTGGCCTCTTCGTTTCCGACGACATCCTTGAGAAGGAGTGTGATATCAACGACCTAAAGAAAATTTCCGGTGATTACGACAAGCTGGAAGAAAAAGTCTGCGAAATCTTCCCCAAAATTCCAACAATCAAGGATCTA…	transcriptome	SRR13068646
Plexaura_kukenthali	PkuTC-10	Plexauridae	MSCSKEVRIPSDWAILQRDVLKEEVDPELVNVDELIKWVMECGIGDENIIRKYLKVLKPYHVGRCLYPVVPSNRLCREAFKVFMQFIIGFYVSDDFIEKKCDVNDLEKMSSDYDKLDEKLCEIFPKIPTIKDLKSLFELLPNARTNSVKAPIFLCMDFVNRVAALVLREGDVSEKAVFDFRKFLSNTFSIYLKGVKSEKKMTEKDTENVVFWRRIFGGAPMFIGFYAEISSFALGKTKEHAQTVVEMYLVNALCCVVVNDLYSLYRESAEAIVCDNVVKFWLRKNEITSMPEAVVRCTRILNTIIQYVYEKVENVKTQYPDSPEIHALFLHIAHNITGWLFLHEYACDRYQDSPWRLSLADVKEDEVHQWLAEKDSYGVHVLNQFIATNTKTKKIIDAL…	ATGTCATGCAGCAAAGAAGTTCGCATTCCAAGTGACTGGGCCATTTTGCAGAGAGACGTTCTCAAAGAAGAAGTAGATCCTGAACTTGTCAATGTTGACGAGCTCATAAAATGGGTTATGGAATGTGGAATTGGAGACGAAAATATTATTCGAAAGTATCTAAAAGTATTAAAACCTTATCATGTCGGACGCTGTCTCTATCCAGTTGTCCCCAGCAATCGTTTGTGCCGCGAAGCGTTTAAAGTTTTTATGCAGTTCATAATTGGCTTTTATGTTTCCGACGACTTCATTGAGAAGAAGTGTGATGTCAACGACCTAGAGAAAATGTCCAGTGATTACGACAAGCTAGATGAAAAACTCTGCGAAATCTTCCCCAAAATTCCAACAATCAAGGATCTA…	transcriptome	SRR13068646
Pteroeides_caledonicum	PcaTC-1	Pennatuloidea	MASIVFKVCVPARWCAEGDQNTPMSTLLNSEIVKWCTKTRIANKDFAEKTVKRLNPIQYMDILFHKIDLSEPSLLKLFKINAAIIVGGYIMDDVLESYTLEALSELDTFFRLTEAWLSKLPPANYPSVDAIACSLTAVVVPFTRAVICMFTDYFNECCSAIIQIDKISLSTVKMFRQRLSASVTAYLEMAMRKKRNSKKIGEKEFLWQRSADNLGFPVLMYSEVFSGLLHPQCSNIPVNIYHYFHMYSNLFAHVLNDLNSYHRDVNTDHNNLIKLWIQHDIAKNFEDGATKINHFLNSIIVRMYMKFAECLTQFPECPQLQRFLESIGYTFNGWILVHTTAVERYKLSPYRTTVTKVEEGEESHWLESEDEFGKRCVQMFEELMEERNEEMTSLYGLNKY	ATGGCGTCTATcgtttttaaagtttgtgttCCTGCTAGATGGTGTGCCGAAGGAGATCAAAACACGCCAATGTCGACATTGTTGAACAGCGAAATAGTTAAATGGTGTACTAAGACGAGAATCGCCAATAAAGATTTTGCTGAAAAGACAGTAAAGCGCCTCAATCCCATTCAGTACATGGACATTCTGTTCCACAAAATTGATCTCTCTGAGCCTTCGCTGTTGAAACTTTTCAAGATCAACGCTGCAATTATAGTCGGTGGCTACATCATGGATGACGTTTTGGAGAGCTACACACTTGAAGCATTGTCAGAGCTTGATACATTTTTCCGATTGACAGAAGCTTGGCTTTCCAAACTGCCACCGGCAAACTACCCAAGCGTGGATGCAATAGCTTGT…	genome		GCA_026546875.1
Renilla_muelleri	RmTC-1	Pennatuloidea	MLRTEVKIPEVWCIPCDLKCSTPPQLKKDIIDWCVRTGITADRRTAEKALDRLKPYMYMKILFPKLKPDNPLIASLYELNASVIVTGYIMDDVLETYTLSAIEELDHTFRETQNWLSPLPPKDYPDLDAILDHIPSTKPPYSRSVVAMFTDYFNRYCAAIHTAYKPSETRLGAFRRRLAAAVTAYLEMAKRKRRRDGNLHEEEFLWQRSADNLSFPVLMLAEVFTGILADADVPSTTLHYYHFYSNLFAIVLNDLNSYHRDKDNDDNSLVKLWLKLGVAKDFDDAATKIIDFLNSIMVRMYVATKELLESNPENEPLRRFVEAVGYTFNGWILVHTTAVERYKLSPFQTVVAPVARGKEEVWLKGETAFGKRCVAMFEELMGERAEEMNKLYGLDS	ATGTTGCGAACGGAGGTTAAGATCCCAGAGGTGTGGTGTATTCCGTGTGATTTGAAGTGCAGCACGCCACCGCAGTTGAAAAAGGACATCATCGATTGGTGTGTGCGCACTGGGATCACAGCTGACCGGCGTACCGCGGAGAAGGCCCTGGACCGCCTGAAACCTTACATGTATATGAAGATTTTATTCCCAAAATTGAAGCCCGATAACCCGTTGATAGCGAGTCTGTATGAGCTGAATGCGTCAGTCATTGTCACAGGTTATATCATGGACGATGTCTTAGAGACGTATACATTGTCAGCTATCGAGGAACTCGACCATACTTTTAGGGAAACACAGAACTGGCTTTCACCACTCCCGCCGAAGGACTACCCTGACTTGGACGCCATTTTGGATCAT…	genome		http://rmue.reefgenomics.org/	Cembrene B
Rhodaniridogorgia_sp.	RsTC-1	Chrysogorgiidae	MPFSKHIHVPSHWLDGQKAMLNKERDETLISMEKLIDLVTECGLCDEASIRKIDKKINTLQFMWTLVDTSPSDQWSTEIFINCSHFLCAAFLIDDAVESYSAVEMEKLSNAYDLLEQQSCEAFPNFPSICEMKKSLEGLMLNVFDIASVTFCMQYVNKIASILLKQGNTRNNLAFNVRRRTSNAISISLQAVLVKSKHGSKVAPHEMLWRRIFDGLVILFYQFGELTSGVTKHVQQHIAIVTELRMLGCLYCVVLNDLYSYHRDKFAPSDSIIKTWFTNKTVSSLSEATTKCCQILDAVLKYMYERVEECKLRFPDSPELKVLLESTVYTTVGWIFSHTIIVPRYAESPLKVILVEVEKLELAAWLAQKDEYGCNVVEEFIKTMNNKENKGIIDALSGC…	ATGCCGTTCAGCAAGCATATCCATGTTCCCTCCCACTGGTTAGACGGTCAAAAAGCGATGCTAAATAAGGAAAGAGATGAGACCCTAATATCTATGGAGAAACTTATCGATTTGGTAACTGAATGTGGGTTATGTGATGAAGCTAGCATCCGCAAGATCGACAAGAAAATAAATACATTGCAGTTCATGTGGACTCTTGTTGATACCTCGCCTTCAGATCAATGGAGCACAGAGATCTTCATAAACTGCTCGCATTTTCTTTGCGCAGCGTTTTTAATCGACGATGCAGTTGAGAGCTACAGCGCTGTCGAGATGGAGAAATTGAGTAATGCCTATGATTTGTTGGAACAACAATCCTGTGAAGCATTTCCAAACTTTCCGAGCATCTGTGAAATGAAG…	transcriptome		GJIH01.1
Sarcophyton_trocheliophorum	StTC-1	Sarcophytidae	MSSDHNLRFPSDWTAPHKKILATEECDELIALNELLRWVNETGVTTEETTKIAFKKINAYFYLRCLYPVLPDDPKSKKLFQVNLQFLVVGYIIDDVLEKYNENEMKELISSYNSLKNQASEKFPKYPSLSEMKGLVSYVQKEYTKKAVVAYVDYLNKATTILLEGGELTEDTVMNFRTRLSNVIVLYFDALLSKTKTGCLVSERELLWRRCFDGIPIPVYMFTEVYSKILEKNYVLPLDVFYKLYLLGSFFSVVINDLYSYERDKSDKTGETIIKVWFHEKTAEDITAATLKISKILNATLQKMYLLVEEGKTSHPEISEWFHGVVLLTVGWIHIHHAVVPRYACSSFQITPVEIEDDMISDWLLEKDVYGQQIVQEFLENIDDPSRKTTMDFLCGSAF…	ATGTCCAGTGATCATAATTTGCGTTTCCCGTCCGACTGGACAGCTCCTCATAAGAAGATATTAGCAACGGAAGAATGCGATGAGCTGATTGCTTTAAACGAACTTCTCCGTTGGGTGAATGAAACCGGTGTAACCACTGAAGAAACAACAAAAATTGCTTTCAAGAAGATCAATGCATATTTTTATCTCCGTTGTTTATACCCAGTCCTACCAGATGATCCAAAGAGTAAAAAGCTATTTCAAGTTAACCTTCAGTTCTTGGTAGTGGGCTACATTATTGATGATGTCCTTGAAAAATACAACGAAAACGAAATGAAAGAGCTTATTAGTAGTTACAACTCTCTGAAAAATCAAGCATCGGAAAAGTTCCCAAAGTATCCGTCTCTTTCTGAAATGAAG…	transcriptome	SRR12573946
Callistephanus_simplex (Na124-141)	NA-141_TC1	Gorgoniidae	MACSKELRIPKPWLKYHHDIENEPIDSELFSQDELCAWLKNLDLCHNKSSVAKYVLNARPYYFMRHQVVRPPNNAFHKELFALWAYAVIGIFISDDVLELVSEDEMRQICDAYQLLDEHIRDQFPRFPTIAEMKEFLLLQNVHEKFIPHIMYFQDFSNKVAKSMIEYSNFPKEDVKDFWRRLVVVTALYYEGVWDEVKHTSDLYSENVWTRILTSAVMTWVIKQEIISGVLAKTTEHLTLLNELYFLESFFCMVVNDIYSYKREMGLDATICNIVRTIIISKDATGESEAVQKCIEIINAVVKIMYQKIEKAKEENPDDQHLWKLLDSIGLSTAGWYYFHQYSPRYDDSPWRLSIVDVEGGELEEWRQNTDEDPPKEVMPLLLNYSPQAKKISEAIITG…	ATGGCGTGCTCCAAAGAACTGCGCATTCCAAAACCATGGTTAAAGTACCACCACGATATCGAAAACGAACCTATCGACTCCGAATTATTTTCCCAAGATGAATTGTGTGCGTGGTTAAAAAATCTAGATTTGTGTCACAACAAGTCCAGTGTTGCAAAATACGTCCTAAATGCCAGGCCATACTATTTCATGCGTCACCAGGTTGTACGTCCTCCCAACAATGCATTCCATAAGGAACTGTTTGCACTTTGGGCATATGCGGTTATTGGGATTTTCATCAGTGACGATGTCTTGGAACTAGTAAGTGAAGATGAGATGCGCCAAATATGCGACGCTTACCAATTATTGGATGAGCACATACGTGATCAATTTCCCCGATTTCCAACCATCGCTGAAATG…	genome			multiproduct - unknown sesquiterpenes	PX409240
Callistephanus_simplex (Na124-141)	NA-141_TC2	Gorgoniidae	MSCSKEIRYPNNWVEVGRDALVKPIDESLIETEELINWTLECGVCDEITVRKYIKSLRPFESMRSLFPIFPYTKTWRALFKIMTQFINAIFIIDDVMEEDYNLNDMEKVTNAYYQLDEKLKKMFPIIPSVEELQQFLQYLSDKKIISIVTIVMDCVNRATRVLLQDGDLSADTIFNYRNRLSNTLSLYLQGVLSEKVRTTKDTDDKLLWRRLYGGGGCIFILTLEASSGSLGKVNAHMRAISELYNLFALYAAMLNDIYSYDREEKESINSESMLRMWREKKDSPNISESNNKIISILDTIAKYVYKRGEKIKAENANNPELHDLLNQIGYGIAGCYFMHAHGSDRYKDCQMPVTVKGLEGNDLQEWLDEDDDPYGRDAVKQFLVEYSPVAKKMIDVIS…	ATGTCCTGTAGCAAGGAAATTCGATATCCAAATAACTGGGTTGAAGTTGGGCGGGATGCTCTCGTGAAACCAATTGATGAAAGTCTCATTGAAACAGAGGAGCTCATCAACTGGACACTCGAATGCGGTGTTTGTGACGAGATAACCGTACGAAAGTATATCAAGAGTTTGAGACCTTTTGAGAGCATGCGCAGTTTATTCCCGATCTTCCCCTACACCAAAACATGGCGAGCATTGTTTAAAATAATGACGCAATTTATAAACGCCATTTTTATTATTGATGATGTGATGGAGGAGGATTACAATCTGAACGACATGGAGAAAGTAACTAATGCGTATTATCAACTCGACGAAAAACTGAAGAAAATGTTTCCAATTATTCCAAGTGTGGAAGAACTG…	genome
Callistephanus_simplex (Na124-141)	NA-141_TC3	Gorgoniidae	contains stop codon	ATGTCCTGTAGCAAGGTAGTTCGATATCCAAATGCTTGGCTCAAAGTTCAGCGCGATGCTCTCGTGAAACCAATTGATGAAAGTCTCATTGGATAACAAGAGCTCATCAACTGGATTGTCGAATGCGGTGTCGCCGACGAGATTACTGCACGAAAGTATGTCAAGAACATAAAACCTTTCAGATGCATGCGCAGTTTCTTTCCCATCTTCCCTTACACAGAAACATGGCGAGGTTTGTTCAAAGTAATGGTGCAATTTACTGCTGCGCTTTTTATCATGGATGACGCACTGGAGCAGGATTGTAACCTGAACGATGTACAGGAAATATGCAACGCGTATGACCAACTCGACGAAAAGCTCAGGAAAACATTCCCTGGTGTTCCAAGTATCAATGAGCTA…	genome					pseudogene, contains internal stop codon , not included in analysis
Callistephanus_simplex (Na124-141)	NA-141_TC4	Gorgoniidae	MSSCNNAVRVPTQWTVPHKQVLAETENQELIAMNDLLRWVNETCLTTEEGAKIVFKKINAYFYLRCLYPIIPVDPTSLKIFQLNLHFLVLGYIIDDKLEKYNMHDMNELIGGYNDLQNQLSEMFPEFPSISEMKQSLGNIENDFSKSAIATIVDYVNKSTLILLEGGKIPEDKVVNYRKRLSKSVTLYLDALLSKTKTGCEISENEMMWRRCFDALALGVYMSTEVFSETLVKNHGLPISEFYKFYFLSILFCIVINDLYSYERDRLDDTDSIIKVWYKQKTVTDMTTATSNIAKILDAIAQQMYLLVEGGKAKHPELSEWFERVASMTVGWIYIHKTVVPRYASSPYQVTLIGIEENMIPNWLLEKDGYGHRVVQEFLENLSKPWKSHPNVVDMLCS	ATGTCCTCATGTAATAACGCCGTACGTGTCCCAACCCAATGGACGGTTCCACATAAACAGGTGCTGGCGGAAACGGAAAACCAGGAGCTAATTGCCATGAACGATCTTCTTCGCTGGGTGAATGAGACATGCCTGACAACCGAGGAAGGAGCAAAAATCGTTTTCAAGAAAATTAACGCATACTTTTATCTCCGTTGCTTATATCCAATCATCCCTGTCGACCCAACGAGTTTAAAGATATTCCAGCTCAACTTGCATTTTTTGGTACTGGGCTACATTATTGACGATAAGCTTGAAAAATACAACATGCACGATATGAATGAACTTATTGGTGGGTACAACGACCTACAAAATCAACTATCGGAAATGTTTCCCGAATTTCCAAGCATATCTGAGATG…	genome			Cembrene A	PX409241
Callistephanus_simplex (Na124-141)	NA-141_TC5	Gorgoniidae	MACSKELRIPKPWLKYHDAIVKEPVDPKLFSLDELCAWLKDLDLCHNKSDVAKYVLQTRPYHLVRHQVVLLPDNALCRELFTLWVNTAVALFISDDVLELLSDIEMRQICDACQLLDDHIREQFPQFPTIAEMKQFLLVQKLDEKFIPHVIYFQDFSNNVAKAIMEHSNFSKEEIKYFWRRLVVKIALYYEGVGDEVKHTIGLYSKNVWTRLLAAGVMIWVFSLEIMSGVVGKTTQHLPLLNELYFIATFFAMVVNDIYSYKREMGLDARVCNIVQTIIVGKEASGESQAVQKCVEMLNAVVKVSYQKIERAKQENPGDQDLWKLLDNIGMATVGWYFCQHFSPRYDDSPWRLSIVEVEGAELEEWRHTDEDPPKEVIPLLVSYNAKAKRISDAIISGD…	ATGGCGTGCTCCAAAGAATTGCGCATTCCAAAGCCATGGCTAAAGTACCACGACGCTATAGTGAAAGAACCTGTTGACCCAAAACTATTCTCCCTAGATGAATTGTGCGCTTGGTTAAAAGATTTAGACTTGTGTCACAACAAATCCGATGTAGCAAAATACGTCCTGCAGACTAGACCGTACCATTTAGTGCGTCACCAGGTTGTACTGCTTCCCGACAACGCATTATGTAGGGAACTCTTTACACTCTGGGTAAATACGGCAGTTGCACTATTCATTAGTGACGATGTCTTGGAACTATTAAGTGATATTGAGATGCGCCAAATTTGCGACGCTTGCCAATTGTTGGATGATCACATACGTGAACAATTTCCCCAATTTCCAACCATCGCCGAAATG…	genome			unfunctional	PX409242
Callistephanus_simplex (Na124-047)	NA-047_TC1	Gorgoniidae	MSCSKEIRYPKNWVKVGRDALVKPIDECLIETEELINWTLECGVCDERTVRKYIKSVKPFECMRSLFPIFPYTKTWRALFKITTQFFNANFIIDDVMEEDYNLNDMVKVTNAYYQLDEKLKKMFPIIPSLAELQQFLQYLSDKKMISIVVVVMDYVSRATRVLLQDGDLSADTIFNFRNRLSNALSLYLQGVLSEKARTTKDTDDKLLWRRSCGGAGCVFILILEASSGSLGKVNAHMPAISELYNLFALSVVMINDIYSYDREERESIKSESLLKMWRERKESTNIRSESEYKIISILDSSAKYVYKRGEKIKAENANNPELHDLLDQIGYTIAGCYFMHAHASDRYKDCQTTVTVKCLEGNDLQQWLDEEDDPYGRDAVRQYLVEFSPVAKKMIDVI…	ATGTCCTGTAGCAAGGAAATTAGATATCCAAAAAACTGGGTTAAAGTTGGGCGGGATGCTCTCGTGAAACCAATTGACGAATGTCTCATTGAAACAGAGGAGCTTATCAACTGGACACTCGAATGCGGTGTTTGTGACGAGAGAACCGTACGAAAGTATATCAAGAGTGTGAAACCTTTCGAGTGCATGCGCAGTTTGTTCCCGATCTTCCCCTACACTAAAACATGGCGAGCATTGTTTAAAATAACGACGCAATTTTTCAACGCCAATTTTATTATTGATGATGTGATGGAGGAAGATTACAATCTGAACGATATGGTGAAAGTAACTAACGCGTATTATCAACTCGACGAAAAACTAAAGAAAATGTTTCCAATTATTCCAAGTCTGGCAGAACTG…	genome
Callistephanus_simplex (Na124-047)	NA-047_TC2	Gorgoniidae	MSCSKVVRYPNAWLKVQRDALVKPIDESLIGLQELINWIVECGVADEITARKYVKNIKPFRCMRSFFPIFPYTETWRGLFKVMVQFTAALFIMDDALEQDCNLNDVQEICNAYDQLDEKLGKTFPGVPSINELKKFLQYLSDKRLISIVTIMMDFVNRCARVLLRDGNLSEDARFDYRQRLSNAVSLALQGVLSEKLRTQQDTENRLLWRRILAGAGCPLIPVLEASSGSLGKIKAHMTAITELYILFALYVVLINDVYSYDREENEGIMSESMIKMWLDRHETTNVSESIDRIIPILDTITKYVCKKVEKIKMEYPDNPELHELLDEIGYSIPGAYFMHAQASDRYNDCQMKLTPIGLKGNDLQEWLDEKDDSYGWDVLKQFLFEYNSEAKKFNDVLS…	ATGTCCTGTAGCAAGGTAGTTCGATATCCAAATGCTTGGCTCAAAGTTCAGCGCGATGCTCTCGTGAAACCAATTGATGAAAGTCTCATTGGATTACAAGAGCTCATCAACTGGATTGTCGAATGCGGTGTCGCCGACGAGATTACTGCACGAAAGTATGTCAAGAACATAAAACCTTTCAGATGCATGCGCAGTTTCTTTCCCATCTTCCCTTACACAGAAACATGGCGAGGTTTGTTCAAAGTAATGGTGCAATTTACTGCTGCGCTTTTTATCATGGATGACGCACTGGAGCAGGATTGTAACCTGAACGATGTACAGGAAATATGCAACGCGTATGACCAACTCGACGAAAAGCTCGGGAAAACATTCCCTGGTGTTCCAAGTATCAATGAGCTA…	genome			unfunctional	PX409243
Callistephanus_simplex (Na124-047)	NA-047_TC3	Gorgoniidae	MSSCNNAVRVPTQWTVPHKQVLAETENQELIAMNDLLRWVNETCLTTEEGAKIVFKKINAYFYLRCLYPIIPVDPTSLKIFQLNLHFLVLGYIIDDKLEKYNMHDMNELIGGYNDLQNQLSEMFPEFPSISEMKQSLGNIENDFSKSAIATIVDYINKSTLILLEGGKIPEDKVVNYRKRLSKSVTLYLDALLSKTKTGCEISENEMMWRRCFDALALGVYMSTEVFSETLVKNHGLPISEFYKFYFLSILFCIVINDLYSYERDRLDDTDSIIKVWYKQKTVTDMTTATSNIAKILDAIAQQMYLLVEGGKAKHPELSEWFERVASMTVGWIYIHKTVVPRYASSPYQVTLIGIEENMIPNWLLEKDGYGHRVVQEFLENLSNPWQSHPNVVDMLCS	ATGTCCTCATGTAATAACGCCGTACGTGTCCCAACCCAATGGACGGTTCCACATAAACAGGTGCTGGCGGAAACGGAAAACCAGGAGCTAATTGCCATGAACGATCTTCTTCGCTGGGTGAATGAGACATGCCTGACAACCGAGGAAGGAGCAAAAATCGTTTTCAAGAAAATTAACGCATACTTTTATCTCCGTTGCTTATATCCAATCATCCCTGTCGACCCAACGAGTTTAAAGATATTCCAGCTCAACTTGCATTTTTTGGTACTGGGCTACATTATTGACGATAAACTTGAAAAATACAACATGCACGACATGAATGAACTTATTGGTGGGTACAACGACCTACAAAACCAACTATCGGAAATGTTTCCCGAATTTCCAAGCATATCTGAGATG…	genome			Cembrene A	PX409244
Callistephanus_simplex (Na124-047)	NA-047_TC4	Gorgoniidae	MACSKELRIPKPWLKYHDAIVKEPVDPKLFSLDELCAWLKDLDLCHNKSDVAKYVLQTRPYHLVRHQVVLLPDNALCRELFTLWVNTAVALYISDDVLELLSDIEMRQICDACQLLDDHIREQFPQFPTIAEMKQFLLVQKLDEKLIPHVIYFQDFSNNVAKAIMEHSNFSKEEVKYFWRRLVVKIALYYEGVGDEGKHTIGLYSKNVWTRLLAAGVMIWVFSLEIMFGVVGKTTQHLPLLNELYFIATFLAMVVNDIYSYKREMGLDARVCNIVQTIIVGEEASGESQAVQKCVEMLNAVVKVSYQKIERAKQENPGDQDLWKLLDNIGMATVGWYFCQHFSPRYDDSPWRLSIVEVEGAELEEWRHTDEDPPKEVIPLLVSYNAKAKRISDAIISGD…	ATGGCGTGCTCCAAAGAATTGCGCATTCCAAAGCCATGGCTAAAGTACCACGACGCTATAGTGAAAGAACCTGTTGACCCAAAACTATTCTCCCTAGATGAATTGTGCGCTTGGTTAAAAGATTTAGACTTGTGTCACAACAAATCCGATGTAGCAAAATACGTCCTGCAGACTAGACCGTACCATTTAGTGCGTCACCAGGTTGTACTGCTTCCCGACAACGCATTATGTAGGGAACTCTTTACACTCTGGGTAAATACGGCAGTTGCACTATACATTAGTGACGATGTCTTGGAACTATTAAGTGATATTGAGATGCGCCAAATTTGCGACGCTTGCCAATTGTTGGATGATCACATACGTGAACAATTTCCCCAATTTCCAACCATCGCCGAAATG…	genome			multiproduct - aristolene	PX409245
Trachythela sp. YZ-2020	TspTC-1	Victorgorgiidae	MSCSKEVRIPSHWAFLEKEILKEKPDPELVDIDGLIKWVIECEIGDESVVRQYVKKIRPYYFARLLYPILPNDQLCREAFKIFLHFVIAVYRCDDRMEEECDLNDMVKICNAYDKLDEELCEIFPQIPTVKEMQSSLKYLSESKLIAPVTLCMDFVNKVISAILKYGSYSEDVVFEFRRRLSNSMAIYLRAVESEKKMTAEDTENETLWRRIFGGGPLFLLLYVEISSFSLGKAKEHIPTITEMYVVSSLCCIITNDLYSYYRETNESLIYCDSVVKLWLHTKEISSIPEAVARVTRILNATVQYMFEKVQDVKTRYPNSPEVHALFEYIAHATIGWMFMHDQGSNRYQDSPWRISLADVKESDLQQWLANKDSYGVDIVKQFLEMSNSKAKKIIDALR…	ATGTCCTGCAGCAAAGAAGTTCGCATTCCAAGTCACTGGGCTTTTTTGGAGAAAGAAATTCTCAAAGAAAAGCCGGATCCCGAACTTGTTGATATTGACGGGCTCATAAAATGGGTCATCGAATGTGAGATAGGCGACGAAAGTGTAGTGCGGCAATACGTGAAGAAGATAAGGCCGTATTATTTTGCGCGCTTGCTCTATCCAATTCTTCCCAACGATCAGTTGTGTAGAGAAGCTTTTAAAATATTCCTACATTTCGTGATTGCTGTTTACCGTTGCGACGACAGAATGGAAGAAGAATGCGATCTAAACGACATGGTGAAAATTTGCAATGCGTACGACAAGTTAGACGAAGAACTCTGCGAAATCTTCCCACAAATTCCAACCGTCAAAGAAATG…	genome		GCA_016169945.1
Trachythela sp. YZ-2020	TspTC-2	Victorgorgiidae	MSCSKEVRIPSHWAFLEKEILKEQPDPELVDIDVLIKWVIECEMGDESVVRQYMKKIRPYYFTRLIYPILPNDQLCREAFKVFLHFVIGAYLCDDRMEKKCDLNDMVKICNAYDKLDEELCEIFPQIPTVKEMQSSLSFLSESKLIAPVTMCMDFVNKVISAVLKYGSYSEDVVFEFRRRLSNSMAISLRAVESEKKMTAEDTENETLWRRIFGGGALFILPYVEISSFSLGKAKEHIPTITEMYVVSSLCCIITNDVYSYYRETNESLIYCDSVIKLWLDKKEISTIPEAVARITRILNATVQYMYEKVQDVKTHYPNSPEVHVLFEYIAHATIGWMFIHDQGSDRYQDSPWTISLADVKESDLQQWLANKDSYGVDVVNQFLEMSNSKAKKIIDALR…	ATGTCGTGCAGCAAAGAAGTTCGCATTCCAAGTCACTGGGCTTTTTTGGAGAAAGAAATTCTCAAGGAACAACCGGATCCCGAACTTGTTGATATTGACGTGCTCATAAAATGGGTCATCGAATGTGAGATGGGCGACGAAAGTGTAGTGCGGCAATACATGAAAAAAATAAGGCCGTATTATTTTACACGATTGATCTATCCAATTCTTCCCAACGATCAGTTGTGTAGAGAAGCTTTTAAAGTATTCCTACATTTCGTGATTGGTGCTTACCTTTGCGACGACAGAATGGAAAAAAAATGCGATCTAAACGACATGGTGAAAATTTGCAATGCGTACGACAAGTTAGACGAAGAACTCTGCGAAATCTTCCCACAAATTCCAACCGTCAAAGAAATG…	genome		GCA_016169945.1
Trachythela sp. YZ-2020	TspTC-3	Victorgorgiidae	MTCSILSFCSSTQSQYIMSCSKEVRFPSNWTKVQWHYLRKPKDESLLGLEELIKWLEECGTGDEITVRKYVKKLKPYECMRAFCPIVPDNNVCRCVFKIFVHLILGIYIVDDVMEKNCNLDDMVKIINAFDQLDKKLSEAFPKILSIKEMQPFLQYLSDKRASSIVTLFLDFLNRCTRVLLQDGSVSDDAIFDYRQRLSIGISLYLQGLASEKRDTTQDTLSKVLWRRLHDGAPVPFLQYVEVSSFSLGKINKAHIAAATELYVLFALHCVLINDIYSYTRENNESLPVNNLVLVWLKKKEIGNLSESVPKIISILDEIAKYVYKRVEKIKAENPNNSELHELFDEIGYGIAGNYFFHEHASDRYKDAEVKLAIKELEENDLQDWLADSDPYASEVVKQ…	ATGACGTGCTCTATTCTTTCGTTCTGTAGTTCTACTCAGTCTCAGTACATTATGTCGTGTAGCAAGGAAGTTCGATTCCCAAGTAATTGGACCAAAGTTCAGTGGCACTATCTCAGGAAACCCAAAGATGAAAGTCTCCTTGGATTAGAAGAGCTCATCAAATGGCTGGAGGAATGCGGTACTGGCGACGAAATCACTGTAAGAAAGTATGTCAAAAAGTTGAAACCCTACGAGTGTATGAGGGCCTTTTGTCCGATCGTCCCTGACAATAACGTATGTCGATGTGTGTTTAAAATATTTGTGCACTTAATTCTTGGCATTTATATTGTTGATGACGTGATGGAGAAGAATTGTAATCTAGATGATATGGTGAAAATTATCAATGCGTTTGACCAGCTT…	genome		GCA_016169945.1
Trachythela sp. YZ-2020	TspTC-4	Victorgorgiidae	MSCSKEVRFPSNWAKVQWHYLRKPKDESLLGLEELIKWVKECGTGDEITVRKYAKKLKPYEGMRAFCPIVPDNNVCRGVFKIYVQYILGVFIIDDVMEKDYNLDYMMKIINAYDQLDEKLSEIFPKVPSIKELQSFLQYLSDKRIRSIVTFYMDFVNRCTRVLLQDGNVSNDAIFDFRKRLAVGISLYLQGAASEKQDTTPHTEIEVLWRRVFDGMPIPFVQYVEVSSFSLGKQKAHSAAITELYTLFSLYCVVINDLYSYTREDNESVPAASVIKLWLDKKEIGNISESVPKIISILDEIAKYAYKRVEKMKVENPNNSELHELLDQIGYSIAGNYFFHHHASDRYKDAEVKLGMREVEENELQEWLAERDPYGWDVVKQFLYEHSTVAKNFIDISCG…	ATGTCGTGCAGCAAGGAAGTTCGATTCCCAAGTAATTGGGCCAAAGTCCAATGGCACTATCTCAGGAAACCCAAAGATGAAAGTCTCCTTGGATTAGAAGAGCTCATCAAATGGGTGAAGGAATGCGGTACTGGCGACGAAATCACTGTTCGAAAGTATGCAAAAAAGTTGAAACCCTACGAGGGTATGAGAGCCTTTTGTCCGATCGTCCCTGACAATAACGTATGTCGAGGTGTGTTTAAAATATATGTGCAATATATTCTTGGCGTTTTTATTATTGATGACGTGATGGAGAAGGATTATAATCTAGATTATATGATGAAAATTATCAATGCTTATGATCAGCTTGACGAAAAACTAAGCGAAATATTCCCAAAAGTTCCGAGCATCAAAGAGTTG…	genome		GCA_016169945.1
Trachythela sp. YZ-2020	TspTC-5	Victorgorgiidae	MSCSKEIRFPSNWAKVQRHYLGTPKDEGLLGLEELVNWMDECGVADEITVRKYVENLQPYRSARCFCPIVPDDKLSRNLFKVLVAHYMVFIFVIDDVMEKDYSLDDMEKITNAYYQLDKKACETFPKVPSIEELQLFLNQYLPDKRITPNVVLLMDFVNRSARVLLQHDNVSDDAIFDYRQRLSTSVSLYLQGIISEKRYTTHDTLVKVLWRRVFNGCPMPLAQYVEVSSCSLGKQQAHITAITELFILFCLYTVIINDFYSYTRESKESFAIANVVTLWLDKKEIANFPEAAPKIASILDEITKYVYKKGEKIKVENPNNFELHELLDEIGYAIAGSYFLHHHVSDRYKDSLVKFDMKELEDNDLQEWLADSDPYGRDVVKQFLYEHSTVAKNFNDIL…	ATGTCGTGTAGCAAGGAAATTCGATTCCCAAGTAATTGGGCCAAAGTTCAGCGGCACTATCTCGGGACTCCAAAAGATGAAGGTCTCCTTGGATTAGAAGAGCTCGTCAACTGGATGGACGAATGCGGTGTTGCCGACGAAATTACTGTGCGAAAGTATGTCGAAAATCTGCAACCTTACAGGAGCGCGAGATGCTTCTGTCCGATCGTCCCTGACGATAAACTCAGTCGAAATTTGTTTAAAGTACTTGTTGCACATTATATGGTTTTTATTTTTGTTATTGATGACGTGATGGAGAAGGACTACAGTCTAGATGATATGGAGAAAATTACTAATGCGTATTATCAGCTTGACAAAAAGGCATGTGAAACATTCCCAAAAGTTCCAAGTATCGAAGAG…	genome		GCA_016169945.1
Trachythela sp. YZ-2020	TspTC-6	Victorgorgiidae	MSCSKEVRFPSNWAKVQWHYLRKPKDEGLIGLEELINWADECGVADEITVRKYVEEVKPYRCFRAFCPIVPDNIVCRGLFKIYVQFFLANFIIDDVMEKDCNLDDMVKIINAFDQLDKKLSETFPKVPSIKEMQPFLQYLSDEKLGSIVTVLMDFINRCTCVLLQHGNVSDDAVFDYKQRLSIELSLYLQGGASEKQDTTQHTDIQVLRRRVFDALPIPFVQYVEVSSFSLGKQKIHIAALTELYTLAALYCVLVNDLYSYTREDNESVPSASVIKIWISKKEIANLSEAAPKIASILDEITKYAYKRVEKMKVENPNNSELHEQLDQIGYAIAGNYFLHHHASDRYKDSDVKLGMREVEEDELQEWLVDNDPYGWDVVKQFLNEHSTVAKNSNDILCG…	ATGTCGTGTAGCAAGGAAGTTCGATTCCCAAGTAATTGGGCCAAAGTTCAGTGGCACTATCTCAGGAAACCAAAAGATGAAGGTCTCATTGGATTAGAAGAGCTCATCAACTGGGCGGACGAATGCGGTGTTGCCGACGAAATTACTGTACGAAAGTATGTCGAAGAGGTGAAACCCTACAGGTGCTTCAGGGCCTTTTGTCCGATCGTCCCTGACAATATCGTATGTCGAGGTTTGTTTAAAATATATGTGCAATTTTTTCTTGCCAATTTTATCATTGATGACGTGATGGAGAAGGACTGTAATCTAGATGATATGGTGAAAATTATCAATGCGTTTGACCAGCTTGACAAAAAGCTAAGCGAAACATTCCCAAAAGTTCCAAGTATCAAAGAAATG…	genome		GCA_016169945.1
Trachythela sp. YZ-2020	TspTC-7	Victorgorgiidae	MTYSFLSFCSNSQSQYIMSCSKEVRFPSNWAKVQWRELRKPIDESLFGLEELIKWVQECGTADEITARKYVENLNPYRSARCFCPIVPDDNRSRSLFKVLVHFFVGLFSIDDMMEKDCSLEDMEKITNAYYQLDKKVYETFPNVPSIKVLQLFVYQHLPDKRITPNVVLLMDFVHRSVRALQQRDNVSDDVIFDYRQRLSTSLLLYLQGMVSEKKADTTHDTFVKVLWRRVFNGIPMPYTLYKEVSSCSLGKQQAHITAITELHILFCLYAVIINDFYSYTKESKESFPIANVIILWLDKKEIANLSEAAPKIASILDEITKYVYKRVEKMKVENPNNSELHEMLDQIGYGIAGCYFLHEHAIFRYKDSLVRFDMKEVEENELQEWLADNDPYGWDVVK…	ATGACGTACTCTTTTCTTTCGTTTTGTAGTAATTCTCAGTCTCAGTACATTATGTCGTGTAGCAAGGAAGTTCGATTCCCAAGTAATTGGGCCAAAGTTCAGTGGCGCGAACTCAGGAAACCAATAGATGAAAGTCTCTTTGGATTAGAAGAGCTCATCAAATGGGTGCAGGAATGCGGTACTGCCGACGAAATTACTGCACGAAAGTATGTCGAAAATCTGAATCCTTACAGGAGCGCGAGATGCTTCTGTCCGATCGTCCCTGACGATAACCGAAGTCGAAGCTTGTTTAAAGTACTTGTGCATTTTTTTGTTGGCCTTTTTTCTATTGATGACATGATGGAGAAGGACTGTAGTCTAGAAGATATGGAGAAAATTACTAATGCGTATTATCAGCTT…	genome		GCA_016169945.1
Trachythela sp. YZ-2020	TspTC-8	Victorgorgiidae	MLTTITNASFSFYSLNTKHIMSCSKEIRIPSDWAKTQRKVLIETPDESLIGYEQLVDWVVECGVTDDKIVTQKYFEEINTYHSMRCIFPIFPNNNLCRAMFKLYLHYIVGFYLDDDKLEMYCTLEETEKICDAYDELEEKLRKAFPKMPTIKELRHSLQYLENERIISSIILHVDFVNRATSLLLQHGNFFEDAILDYRRSLSNTISLYFQGVASEKRKPSPETTNRCLWRRIFAGGPLVFVLFAEVQSASLGKTKPHATALTELYMLYSLCTNIVNDLYSYHREENDDSISGDSLVKSMLNNKEIANATEAVGKMSSIFNEIIKYTYEMIESIKVQNPNSPELHELLNNIGYATAGCYYYHETNHRYKDSKLRFHVVDVEENDVQDWLAHKDPYGWDA…	ATGCTCACAACAATCACTAATGCTTCTTTTTCGTTTTACTCCCTGAACACCAAGCACATTATGTCATGCAGCAAAGAAATTCGCATTCCAAGCGATTGGGCAAAAACGCAAAGAAAAGTTCTCATAGAAACACCAGATGAGAGTCTCATTGGATATGAACAGCTCGTCGATTGGGTGGTGGAATGTGGCGTTACCGACGACAAAATTGTAACGCAAAAGTATTTCGAAGAGATAAATACTTATCACTCCATGCGCTGCATATTTCCAATCTTCCCAAACAATAATTTGTGTCGAGCTATGTTTAAATTATATTTGCATTACATCGTCGGCTTTTATCTTGATGATGATAAGCTAGAGATGTACTGTACTCTAGAAGAAACAGAGAAAATCTGTGATGCA…	genome		GCA_016169945.1
Trachythela sp. YZ-2020	TspTC-9	Victorgorgiidae	MACSKELRIPREWSKHHHDIVKESVNPELYSEQEVVDLCISIGLCDESTVKKGTVSLTPYYLMRFIAVVVPDDPILKEMFKVWAHFTLTIFPSDDAMEAFSETEMREICDVFVMMDKQICKQFPHFPTIAEMKFKLTSNGVDEKCIPHVLNLLYFTNAAGEFLILQGQLSQVDVRHFWRRLVVSIALYLECVKADTISSDVPNVEIVWRRALSGLVLPWLSYLEVSSGSLGKLSEENLSLIIELYNLNGFYCMTLNDVYSHEKEKRQGIACFNTIRIMSGTEECSSDTDAALKAIRIVNALVKVIYQMIESGKQENPNNKEFHTLLDYIGMATAGWYFFHEHSPRYEETQWRMKLVDVEEEELKEWRESKIINEFDTVQHFLNQFSPKARKINDAVKSG…	ATGGCATGCAGTAAAGAATTGCGCATCCCAAGAGAATGGTCAAAACACCATCATGATATCGTGAAGGAAAGCGTAAACCCGGAATTATACTCCGAACAGGAAGTCGTAGACCTTTGTATTTCTATCGGCTTGTGTGACGAGTCTACTGTCAAAAAAGGTACCGTGTCCCTTACGCCATACTACCTTATGCGCTTCATAGCTGTTGTTGTTCCCGACGATCCCATTCTTAAGGAAATGTTCAAGGTCTGGGCGCACTTTACGCTTACTATATTCCCTAGCGATGACGCGATGGAGGCATTCAGTGAGACCGAGATGCGCGAAATCTGCGACGTCTTTGTAATGATGGATAAGCAAATTTGCAAGCAATTTCCTCACTTCCCAACAATTGCTGAAATGAAG…	genome		GCA_016169945.1
Trachythela sp. YZ-2020	TspTC-10	Victorgorgiidae	MSCSKEVRIPSHWAFLEKEILKEQPDPELVDIDVLIKWVIECEMGDESVVRQYMKKIRPYYFTRLIYPILPNDQLCREAFKVFLHFVIGAYLCDDRMEKKCDLNDMVKICNAYDKLDEELCEIFPQIPTVKEMQSSLSFLSESKLIAPVTMCMDFVNKVISAVLKYGSYSEDVVFEFRRRLSNSMAISLRAVESEKKMTAEDTENETLWRRIFGGGALFILPYVEISSFSLGKAKEHIPTITEMYVVSSLCCIITNDVYSYYRETNESLIYCDSVIKLWLDKKEISTIPEAVARITRILNATVQYMYEKVQDVKTHYPNSPEVHVLFEYIAHATIGWMFIHDQGSDRYQDSPWTISLADVKESDLQQWLANKDSYGVDVVNQFLEMSNSKAKKIIDALR…	ATGTCGTGCAGCAAAGAAGTTCGCATTCCAAGTCACTGGGCTTTTTTGGAGAAAGAAATTCTCAAGGAACAACCGGATCCCGAACTTGTTGATATTGACGTGCTCATAAAATGGGTCATCGAATGTGAGATGGGCGACGAAAGTGTAGTGCGGCAATACATGAAAAAAATAAGGCCGTATTATTTTACACGATTGATCTATCCAATTCTTCCCAACGATCAGTTGTGTAGAGAAGCTTTTAAAGTATTCCTACATTTCGTGATTGGTGCTTACCTTTGCGACGACAGAATGGAAAAAAAATGCGATCTAAACGACATGGTGAAAATTTGCAATGCGTACGACAAGTTAGACGAAGAACTCTGCGAAATCTTCCCACAAATTCCAACCGTCAAAGAAATG…	genome		GCA_016169945.1	Xeniaphyllene
Trachythela sp. YZ-2020	TspTC-11	Victorgorgiidae	MSCSKEVRIPSHWAFLEKEILKEKPDPELVDIDGLIKWVIECEIGDESVVRQYVKKIRPYYFARLLYPILPNDQLCREAFKIFLHFVIAVYRCDDRMEEECDLNDMVKICNAYDKLDEELCEIFPQIPTVKEMQSSLKYLSESKLIAPVTLCMDFVNKVISAILKYGSYSEDVVFEFRRRLSNSMAIYLRAVESEKKMTAEDTENETLWRRIFGGGPLFLLLYVEISSFSLGKAKEHIPTITEMYVVSSLCCIITNDLYSYYRETNESLIYCDSVVKLWLHTKEISSIPEAVARVTRILNATVQYMFEKVQDVKTRYPNSPEVHALFEYIAHATIGWMFMHDQGSNRYQDSPWRISLADVKESDLQQWLANKDSYGVDIVKQFLEMSNSKAKKIIDALR…	ATGTCCTGCAGCAAAGAAGTTCGCATTCCAAGTCACTGGGCTTTTTTGGAGAAAGAAATTCTCAAAGAAAAGCCGGATCCCGAACTTGTTGATATTGACGGGCTCATAAAATGGGTCATCGAATGTGAGATAGGCGACGAAAGTGTAGTGCGGCAATACGTGAAGAAGATAAGGCCGTATTATTTTGCGCGCTTGCTCTATCCAATTCTTCCCAACGATCAGTTGTGTAGAGAAGCTTTTAAAATATTCCTACATTTCGTGATTGCTGTTTACCGTTGCGACGACAGAATGGAAGAAGAATGCGATCTAAACGACATGGTGAAAATTTGCAATGCGTACGACAAGTTAGACGAAGAACTCTGCGAAATCTTCCCACAAATTCCAACCGTCAAAGAAATG…	genome		GCA_016169945.1
Trachythela sp. YZ-2020	TspTC-12	Victorgorgiidae	MRVYNSCMIIFTIGFGILVIQKMSCDNIVRVPAKWTIPHKKILAEQKDQELIALDKLLRWVNETGLTTEEAAKTVMKNINAYYYLRCLYPILPEDPTSIKIFQLNLHFLILGYIIDDSIEKYSENEMQEFIDGYNFLQNQLSETFPKFPRISEMWKLLNNVNNKFSKSAIATIVDYVNKSTLILLEGGEIGEEKVVNYRKRLSNAVAVYLDAILSKTKTGCEISENEMLWRRCFDTLAIAVYMPTEIFSKTLVRNHVLPVSESYKFYLLSILFCVVINDLYSYERDKLDDTDSIIKVWFKQKDVTDMRAATSKISKILDGIIQQMYLFVEEGKGCHPELSEWFERIAFMTVGWIYIHKTVVPRYVSSPFQITLVKVQDEMIPNWLLKEDVYGQRIVQQF…	ATGCGAGTGTACAATTCATGTATGATTATTTTTACTATAGGATTTGGGATCCTAGTCATCCAAAAAATGTCTTGTGATAATATTGTTCGTGTCCCGGCCAAATGGACAATTCCTCATAAGAAGATTTTAGCGGAGCAGAAAGACCAAGAGCTTATTGCCTTAGACAAGCTTCTTCGCTGGGTGAATGAAACAGGTTTGACCACTGAAGAAGCAGCAAAAACCGTTATGAAGAATATTAATGCATATTATTATCTCCGATGTTTGTATCCAATCCTTCCTGAGGATCCGACGAGCATAAAGATATTCCAACTTAACCTGCACTTCTTGATATTGGGCTACATCATTGATGATTCAATTGAGAAATACAGCGAGAATGAAATGCAAGAATTTATTGACGGT…	genome		GCA_016169945.1
Tubipora_musica	TmTC-1	Tubiporidae	MACGKELRIPKEWSKYHHAIVNEPIDPELFSLDELCAWLKDLDLCNDKSDVEKYVLAVRPYHTMRYQFVLLSREDALCKKLFKMWAHTAIAVFISDDVLECLSKTEMGQICNAFQLLVEKTRPQFSQFSTIAEMKQFLLLQKVDVKLMPHIIYFLDFANNVAKLINEQGNYSKEDVSDYWRRLVVMISLYYEGVKVEVSGSGGSYSKDIWTRLLAAGTMIWLIAQEVMSGALGKTSEHASLLNELYFLGTFYSMVLNDIYSHNRENGFHGSICNLLQTIVRSKDVPGEFEAVLKCIQILNTVVKLMYQKIETAKQKNLENRVLCKLLDNIGMTTTGCYFFHHYSHRYDDSAWRLSLVEVDDDELAEWQKCDDEEQLKEVMPLLLNYSQKANEISDTIKR…	ATGGCCTGTGGTAAGGAGTTGCGTATCCCAAAAGAATGGTCAAAATACCACCATGCCATTGTGAACGAGCCCATAGACCCAGAATTATTCTCGCTGGATGAATTATGCGCGTGGTTGAAGGACCTTGATTTGTGCAATGACAAATCCGACGTAGAAAAATACGTATTGGCTGTTAGACCGTACCACACGATGCGTTACCAATTTGTACTTCTTTCTCGCGAAGATGCATTATGTAAAAAACTCTTTAAAATGTGGGCGCATACAGCAATAGCAGTGTTTATTAGTGATGACGTCTTGGAATGTCTGAGTAAAACTGAGATGGGCCAAATCTGCAACGCGTTTCAACTACTAGTTGAGAAGACGCGTCCACAATTTTCTCAGTTCTCAACCATCGCTGAG…	transcriptome	ERR3026435		Cembrene A
Tubipora_musica	TmTC-2	Tubiporidae	MSCSKEIRIPSDWASVQRKSMQEGPDESLLDFEELANWLRECGVTDDQCKVRKYVDATRPVLSIRTILRVFPNNTLCRMHFKFLTQYTIGIYIDDDVLESHYPLEVLKEICYEYDQLDGKLLGQFPQIPSRKELKNFLAHLKNEKVISTVTFHMDFVNRVTVNILQNGDFSEEAVLEFRRRLSNNILLYLQGVQYEKRGAGGKPSTVVEALWNRVFGGAAVTWRLFGEVPSGTLGKIGEHITLISELYILSALYCIVINDLYSYHREIDAVPTAGENFVRVMFNQKEVANLTVAAGKVASILNEITKYTYEQVREFKASYPNSSELHQLFDDIGCGTVGWYYFHECTNPRYKESNVRISMKDVDKNEIEDWLSTKDSYGWNIVKQFLASYDAKAKRLND…	ATGTCTTGTAGTAAAGAAATTCGAATTCCAAGTGATTGGGCAAGCGTTCAAAGGAAGTCTATGCAAGAAGGACCAGATGAAAGTCTCCTTGACTTTGAAGAGCTTGCCAATTGGTTGCGTGAATGTGGCGTCACAGACGATCAATGCAAAGTTCGAAAGTATGTCGATGCAACACGACCTGTTTTATCGATACGTACCATACTTCGCGTGTTTCCCAATAATACGCTCTGTCGAATGCATTTTAAGTTTTTGACTCAGTACACGATAGGTATATACATTGATGATGACGTTCTAGAGTCACATTATCCTCTTGAAGTACTGAAAGAAATCTGTTACGAGTATGATCAGCTTGATGGAAAACTACTAGGCCAGTTCCCTCAAATTCCAAGCAGAAAAGAG…	transcriptome	ERR3026435		a-muuroladiene
Tubipora_musica	TmTC-3	Tubiporidae	MSCSKEIRIPSDWANVQRKALQEGPDEGLLDFEELVNWMRECGVTDDQCKVQKYVDMLQSVPSVRTQLPVFPNNTLCRVHFKIFTQYFTGLYIDDDLLEWYYPLEVLEEICYEYDQLDKKLLGLFPKIPSTKELKNFLSHLKNEKTISTVIFQMDFVNRVTENALQYEDFPEDAVLDFRRRLSNNILLYLQGVQSEKRRVLEKPSTVLQALWRRVFSGAPLMWMLFGEVPSGSIGKIGEHITLVSELYILDALYCVVINDLYSYHFEKDDVPTAGENFVREMLNQKEVANLTVAAGKVASILNEITKYTYEKVKKFKADYPNSSEIHQLLDDIGYGTIGWYYFHEYVNPRYKECNPKLSNMKDVDKNEIEDWLSTKDSYGWNIVKQFLASYDAKAKRLN…	ATGTCTTGTAGTAAAGAAATTAGAATTCCAAGTGACTGGGCAAACGTTCAAAGAAAAGCTCTGCAAGAAGGACCAGATGAAGGTCTCCTTGACTTTGAAGAGCTTGTCAATTGGATGCGTGAATGCGGCGTCACGGACGATCAATGCAAAGTTCAAAAGTACGTTGATATGTTACAATCTGTTCCATCGGTACGTACCCAACTTCCTGTGTTTCCCAACAATACGCTCTGTCGAGTGCATTTTAAAATATTCACCCAGTACTTCACAGGTTTATACATTGATGATGACCTGCTGGAGTGGTATTATCCTCTTGAAGTACTGGAAGAAATCTGTTACGAGTATGACCAGCTTGATAAAAAACTGCTGGGCCTGTTCCCTAAGATTCCGAGTACAAAAGAG…	transcriptome	ERR3026435
Victorgorgia_sp (SCB-084)	SCB-084_TC1	Victorgorgiidae	MSCSKEVQFPSNWAKVQWHYLRKPKDEGLIGLEELINWAEECGIADEITVRKYVEVVKPYKTYRSVCPIVPDNTLCRGLFKTCMQFMLVLFILDDVFEKNCNLDDMEKIINAYHQLDEKLSETFPKVPSIKELQPYLQYLSDKRINSIITFLMDYVNRSVRVLLQHGNVSDDAVLDYRQRLSNGMSLYLQGIASEKRDTTQDSENKVLWRRMFDGALHILISYIEASSFSLGKQKAHITAITELYTLFSLYCVVINDLYSYTRESNESVPSTNVIKVWLNKKEIANISESARKVVSILDEITKYVYKRVEKMKVENPNNSELHELLDQIGYAIAGNYFFHHYASDRYKDAQIKLGMKEVEENELQEWLAERDPYGWDVVKQFLNEHSTVAKNFTEILCG…	ATGTCGTGTAGCAAGGAAGTTCAATTCCCAAGTAATTGGGCCAAAGTTCAGTGGCACTATCTCAGGAAACCAAAAGATGAAGGTCTCATTGGATTAGAAGAGCTCATCAACTGGGCGGAAGAATGCGGTATTGCTGACGAGATTACTGTACGAAAATATGTCGAAGTAGTGAAACCCTACAAGACCTATCGAAGCGTCTGCCCGATCGTTCCTGACAATACCTTATGTCGAGGTTTGTTTAAAACATGTATGCAATTTATGCTTGTCCTTTTTATTCTTGATGATGTGTTTGAAAAGAATTGTAATCTAGATGATATGGAGAAAATTATTAATGCGTATCATCAACTTGACGAAAAGCTAAGTGAAACATTCCCAAAAGTTCCAAGTATCAAAGAGTTG…	genome			multiproduct, sativene, valencene	PX409246
Victorgorgia_sp (SCB-084)	SCB-084_TC2	Victorgorgiidae	MSCSKAVRFPSNWARVQWHYLRKPKDEGLIGLEELIKWLRDECGAADESTILKYVKNVKPYESMRAFCPIVPDNNVCRVVFKIYVHFILGLFIIDDVMEKDCNPDDMEKIVNAFDQLDKKLSEAFPKILSIKEMQPFLQYLSDKRASSIVTFFLDFLNRCARVLLQDGSVSDDAIFDYRQRLAHAISLYLQGAASEKRDATQDTLHKVLWRRLHDGAPIPFLQYVEVSSFSLGKINKAHIAAATELYVLFALYCVLINDIYSYTRESNESLPTTNLVLVWLKKKEIGNLSESIPKIISILDEIAKYVYKRVEKIKAENPNNSELHELFDEIGYGIAGNYFFHEHASDRYKDSEVKLAIKELEENDLQDWLADSDPYASDVVKQFLLEHSTVSVAKNFND…	ATGTCGTGTAGCAAGGCAGTTCGATTCCCAAGTAATTGGGCCAGAGTTCAGTGGCACTATCTCAGGAAACCAAAAGATGAAGGTCTCATTGGATTAGAAGAGCTCATCAAATGGTTGCGGGACGAATGCGGGGCTGCCGACGAAAGTACTATACTAAAGTATGTCAAAAATGTGAAACCCTACGAATCCATGAGGGCCTTTTGTCCGATCGTCCCTGACAATAACGTATGTCGAGTTGTGTTTAAAATATATGTGCACTTTATTCTTGGCCTTTTTATCATTGATGACGTGATGGAGAAGGATTGTAATCCAGATGATATGGAGAAAATTGTTAATGCGTTTGACCAGCTTGACAAAAAGCTAAGTGAAGCATTCCCAAAAATTCTAAGTATCAAAGAA…	genome			multi - germacrene D - nephtenne	PX409247
Victorgorgia_sp (SCB-084)	SCB-084_TC3	Victorgorgiidae	MRVYNSCMIIFTIGFGILVIQKMSCDNIVRVPAKWTIPHKKILAEQEDKELIALDKLLRWVNETGLTTEEAAKTVLKNINAYYYLRCLYPILPEDPTSIKIFQLNLHFLILGYVIDDSIEKYSENEMQELIDGYNFLQNQLSETFPKFPSISEMWKLLSNVNNKFSKSAIATIVDYVNKSTLILLEEGEIGEEKVVNYRKRLSNAVVVYLDAILSKTKTGCEISENEMLWRRCFDALAIAVYMPTEIFSKTLVRNHVLPVSESYKFYLLSILFCVVINDLYSYERDKLDDTDSIIKVWFKQKDVTDMRAATSKISKILDGIIQQMYLFVEEGKGCHPELSEWFERVAFMTVGWIYIHKTVVPRYVFSPFQITLVKVQDEMIPNWLLKEDVYGQRIVQQF…	ATGCGAGTGTACAATTCATGTATGATTATTTTTACTATAGGATTTGGGATCCTAGTCATCCAAAAAATGTCTTGTGATAATATTGTTCGTGTCCCGGCCAAATGGACAATTCCTCATAAGAAGATTTTAGCGGAGCAAGAAGACAAAGAGCTTATTGCCTTAGACAAGCTTCTTCGCTGGGTGAATGAAACAGGTTTGACCACTGAAGAAGCAGCAAAAACCGTTTTGAAGAATATTAATGCATATTATTATCTCCGATGCTTGTATCCAATCCTTCCTGAGGATCCGACGAGCATAAAGATATTCCAACTTAACCTGCACTTCTTGATACTGGGCTACGTCATTGATGATTCAATTGAGAAATACAGCGAGAATGAAATGCAAGAACTTATTGACGGT…	genome
Victorgorgia_sp (SCB-084)	SCB-084_TC4	Victorgorgiidae	MSCSKEIRFPSNWAKVQRHYLRTPKDESLLGLEELINWMDECGVADEITVRKYVENMKPYRSARCFCPIVPDDKLSRSLFKVLVAHYIVFIFVIDDVMEKDYSLDDMEKITNAYYQLDKKACETFPKVPSIKELQLFLNQYLPDKRMTPNVVLLMDFVNRTVRVLLQHGNVSDDAIFDYRQRLSISVSLYLQGIVSEKRYTTHDTLVKVLWRRLLNGCPMPFAQDVEVSSCSLGKQQAHITAITELYILFCLYAVIINDFYSYTRESKESCPIANVVTLWLDKKEIANLPEAAPKIAPILDEITKYVYKKGEKMKVENPNNFELHELLDEIGYAIAGSYFFHHHASDRYKDSLVKFDMKELEDNDVEWLADNDPYGWDVVKQFLYEHSTVAKSFIDILC…	ATGTCGTGTAGCAAGGAAATTCGATTCCCAAGTAATTGGGCCAAAGTTCAGCGGCACTATCTCAGGACTCCAAAAGATGAAAGTCTCCTTGGATTAGAAGAGCTCATCAACTGGATGGACGAATGCGGTGTTGCCGACGAAATTACTGTGCGAAAGTATGTCGAAAATATGAAACCTTACAGGAGCGCGAGATGCTTCTGTCCGATCGTCCCTGACGATAAGCTAAGTCGAAGTTTGTTTAAAGTACTTGTTGCACATTATATTGTTTTCATTTTTGTTATTGATGACGTGATGGAGAAGGACTACAGTCTAGATGATATGGAGAAAATTACTAATGCGTATTATCAGCTTGACAAAAAGGCATGTGAAACATTCCCAAAAGTTCCAAGTATCAAAGAG…	genome
Victorgorgia_sp (SCB-084)	SCB-084_TC5	Victorgorgiidae	MHKHNLMLTTITNASFYSLDTKHSMSCSKEIRIPSDWAKTQRKVLIETPDESLIGYEQLVDWVVECGVTDDKIVIQKYFEEINTYYSMRCIFPIFPNIPLCRAMFKLYLHYIVGFYLDDDKLEMYCTLEETEKICDAYDQLEEKLSETFPKMPTIKELRHSLQYLENERVISSIILHVDFVNRATSLLLQHGNFSEDAILDYRRSLSNTISLYFQGVASEKRKPSQETTNRCLWRRIFAGGPLVFVLFAEVQSASLGKTKPHATALTELYMLYSLCTNIVNDLYSYHREENDDSISGDSLIKSMLNNKEIANATEAVGKMSSIFNEIIKYTYEMIESIKVQNPNSPELHELLNNIGYATAGCYYYHETNHRYKDSKLRFHVVDVEENDVQDWLAHKDPY…	ATGCATAAGCACAACTTGATGCTCACAACAATCACTAATGCTTCTTTTTACTCCCTGGACACCAAGCACAGCATGTCATGCAGCAAAGAAATTCGCATTCCAAGCGATTGGGCAAAAACGCAAAGAAAAGTTCTCATAGAAACACCAGATGAAAGTCTCATTGGATATGAACAGCTCGTCGATTGGGTGGTGGAATGTGGCGTTACCGACGACAAAATTGTCATACAAAAGTATTTCGAAGAGATAAATACTTATTACTCCATGCGCTGCATATTTCCAATCTTCCCAAACATTCCTTTGTGTCGAGCTATGTTTAAATTATATTTGCATTACATCGTCGGCTTTTATCTTGATGATGATAAGCTAGAGATGTACTGTACTCTAGAAGAAACAGAGAAA…	genome			Farnesol	PX409249
Victorgorgia_sp (SCB-084)	SCB-084_TC6	Victorgorgiidae	MSCSKEVQFPSNWAKVQWHYLRKPKDESLLGLEELIKWVEECGTGDEITVRKYVEKLKPYEGMRAFCPIVPDNNVCRGVFKIYVQYILGVFIIDDVMEKNYNLDYMMKIINAYDQLDEKLSEIFPKVPSIKELQPFLQYLSDKRIRSIVTFYMDFVNRCTRVLLQDGNVSDDAIFDFRQRLAIGISLYLQGAASEKRNTTQHTEIEVLWRRVFDGMPIPFVQYVEVSSFSLGKQKAHVAAITELYTLFSLYCVVINDLYSYTREDNESVPAASVIKLWLDKKKIGNISESVPKIISILDEIAKYVYKRVEKMKVENPNNSELHELLDQIGYSIAGNYFFHHHASDRYKDAEVKLGMREVEENELQEWLADNDPYGWDVVKQFLYEHSTVAKNFIDISCG…	ATGTCGTGTAGCAAGGAAGTTCAATTCCCAAGTAATTGGGCCAAAGTTCAATGGCACTATCTCAGGAAACCCAAAGATGAAAGTCTCCTTGGATTAGAAGAGCTCATCAAATGGGTGGAGGAATGCGGTACTGGCGACGAAATCACTGTACGAAAGTATGTCGAAAAGTTAAAACCCTACGAGGGTATGAGGGCCTTTTGTCCGATCGTCCCTGACAATAACGTATGTCGAGGTGTGTTTAAAATATATGTGCAATATATTCTTGGCGTTTTTATTATTGATGACGTGATGGAGAAGAATTATAATCTAGATTATATGATGAAAATTATCAATGCGTATGATCAGCTTGACGAAAAACTAAGCGAAATATTCCCAAAAGTTCCAAGTATCAAAGAGTTG…	genome			a-amorphene
Virgularia_gustaviana	VgTC-1	Pennatuloidea	MSSQWTVSIPVSWCVPVGNPAPNLDMFRQEIVAWCTNTGIAEKFVAEKAVLRLNPAHYMRILFPKYDPSQLKWSKLYRMNAAIIVGGYIMDDVLETYTLEAMVELDKFFGLIEADLSQLPPEKYPNIETTLGKLQEITIPFSRAVICMFTDYFNQCCLALSEFNGISPSKVSHYRKRLSASVTAYLRMSIQKREGTVQLDEKEFLWQRSADNLAFPVLMFVEVFSNLLEEKYSNIPTTVFHYYYMYSNLFAHVLNDLNSYHRDIETDHNNLIKLWIENDIAKDCEDGAKKVAQFLNSVTMTMHKAFAECSKQFPNSPGLQTFLESIKYSFNGWIVVHTTTVERYRLSPYQITLATVEENKEDDWLDNESNFGKRCVQLFQELLEERQQKMIELYGLSK	ATGTCTAGTCAATGGACAGTTAGTATTCCTGTCAGCTGGTGTGTACCGGTGGGAAATCCGGCGCCAAATTTAGATATGTTCCGCCAGGAAATCGTTGCTTGGTGTACAAACACTGGAATTGCTGAAAAATTTGTTGCTGAGAAGGCCGTGCTTCGCCTTAATCCTGCACATTATATGAGAATTTTATTCCCAAAATATGATCCTTCGCAGCTAAAATGGTCAAAGCTTTATCGAATGAACGCCGCTATCATAGTGGGTGGATATATTATGGATGACGTGCTGGAAACCTATACACTTGAAGCTATGGTGGAACTTGATAAATTCTTCGGTTTGATTGAAGCTGATCTTTCTCAGTTGCCGCCTGAAAAATACCCAAACATAGAAACAACTTTGGGAAAG…	genome		GCA_025770025.1
Virgularia_gustaviana	VgTC-2	Pennatuloidea	MSTVYEVSAPACWVKDHKKVLTQPEIENLVRMEQLINWGVACGVADEAGIRKSFQKLNAYVYLRCMYPLVPSDAWSAELFRINLHFTTVGYIVDDRIESYTLEEINELCDGYEELEMEVSKIFPKCPSIEEMRVRLKHLKNKFSIAAITMVMDFVNQSALFFLRQGKTPVDHVDNFRKRLSNAVTIYYQAVRSKVKTGSNVTEGEMLWRRCFDVLAVPSYLAPESFTQAIERGQWPIAVLYELYLLGILYSTVINDLYSYHREKLDDCDNVIKVWVQEKTVSSIEDANEKICMVLDAILQMMYEKIEKTKAQYPDSPELQALLDYTGIVTAGWIFVHNTAAPRYLESPYQVVLREIEDKNIQNWLGEKDEFGWRVLRQFMETMKSEKGRPTMDALCGFA…	ATGTCTACTGTATATGAAGTGAGCGCCCCAGCATGTTGGGTAAAGGACCACAAAAAGGTACTTACACAACCCGAAATCGAGAATCTGGTTCGTATGGAGCAGCTTATCAACTGGGGAGTGGCTTGCGGCGTTGCCGACGAAGCGGGTATTcgaaaatcatttcaaaaactCAATGCGTACGTCTATTTACGCTGCATGTACCCCTTGGTGCCTTCCGACGCTTGGAGTGCGGAGTTGTTTCGAATCAATTTGCACTTCACCACTGTGGGTTACATTGTCGACGATCGTATTGAGAGTTATACTTTGGAGGAGATAAACGAACTTTGTGATGGCTACGAGGAGCTTGAGATGGAAGTAAGCAAGATATTTCCAAAGTGCCCAAGCATAGAGGAAATGAGA…	genome		GCA_025770025.1
Xenia_sp	XsTC-1	Xeniidae	MSEKNVVRIPMKWGRIEREILTQNTIPELVDTNRLISWVKECNLADEALVTKYMNVIRPYHFSRLVFPILPDKDVCREAFAVFIEFLIVLYLCDDELEAKCNLNELEIVCSAYDFLDEKLKQCFPRIPSVEELRSFLPHVKKERLLALVVSLIDSVSRVVSPLLKYSVFPQESVFDFRCRFAHSLGYNLKGVLHEKKMLGGVSENKLLWRRIFEGAPITFLMYLEISSLSVTGTNKHIPIATEMYILSSLCCMVTNDVYSYHRECNEGLKVDNIISLWLHNKQIASVAEGVSRISRILNSAVKYMLAKVKSMKSEYPNNFNVQTLTEFIALSSVGWLYMHDQGVPRYSDSPWRLNLVDIEESDITSWLAEKDPYADGVIDQFKYSNLDAKKFIDSLCEK…	ATGTCCGAGAAGAATGTTGTTCGTATTCCCATGAAATGGGGAAGAATAGAAAGGGAAATTCTAACACAGAATACTATTCCCGAACTTGTAGACACAAACCGTCTCATCAGTTGGGTAAAAGAATGCAACCTGGCAGACGAGGCTCTCGTCACAAAATACATGAACGTGATACGACCGTACCATTTTTCTAGACTCGTGTTTCCAATTTTGCCGGACAAGGATGTTTGTCGGGAGGCATTTGCTGTCTTCATAGAATTTCTTATTGTACTTTATTTATGTGATGATGAACTCGAGGCAAAGTGTAATCTGAATGAGTTAGAGATAGTTTGCAGCGCCTATGATTTCTTAGATGAAAAATTAAAACAATGTTTCCCTAGAATTCCTTCTGTTGAAGAGCTC…	genome		GCA_021976095.1	Xeniaphyllene
Erythropodium_caribeorum	ErycarTC-1	Erythropodiidae	MSHVYFASAPAAWVKHHKEILSQPSDENLIQMDKMIKWATSCGVANETGVRKSFNKLNAYVYLRCMYPLVPPDPWSAEMFRINLHFTTVGYIVDDRIEGYTMEEMTELCDAYDMLEREIKDKFPDCPSIEDMNNSLQLVRNKFSRAAVTMVMDFVNQSALFFLRQGKTSRERVTNFRRRLSNAVTIYYQAIRNKVKMGSHVSEGEMLWRRCFDVLAVPSYLAPESFTAAIETGEWPIRELYELYIFGILYSTVINDLYSFHREKLNNCDNVIKVWFREESVSSIHEANEKICQILDAIMQYMYQKIEETKAKYRQSQELKALLDYTGYVTAGWIFVHNKAAPRYLESPYQITLKEIPDAEISGWLKSKTPFGWSVIDRFIDKMNSAKGKAVMDALCGFT…	ATGTCGCATGTCTATTTTGCATCCGCGCCAGCAGCATGGGTGAAGCACCACAAAGAGATTCTGTCACAACCGTCTGACGAGAATCTTATTCAAATGGACAAAATGATTAAATGGGCGACGTCGTGTGGCGTTGCAAACGAAACCGGTGTACGAAAGTCGTTCAACAAGTTAAATGCCTACGTTTATCTGCGCTGTATGTACCCTCTAGTTCCCCCAGATCCTTGGAGTGCTGAAATGTTCAGGATTAACTTACATTTTACCACTGTTGGCTACATCGTGGATGATCGTATCGAGGGTTACACTATGGAAGAGATGACCGAGCTTTGTGATGCTTACGACATGTTGGAGAGGGAGATAAAAGACAAGTTTCCAGATTGCCCAAGTATAGAAGACATGAAT…	genome	SRR15817518, SRR15817517		Klysimplexin R
Erythropodium_caribeorum	ErycarTC-2	Erythropodiidae	MAFSRPLNVPRQWTENGKASMTKEVDQELLGIDELIDMVVQSELGDEAAVKKYCDGIRPYNIMLSFHPMVPNTTVCRNVFKVFVHYVIVLYLSDDKLEKMSKEDLETTYAIFARLNEQNRKRLPSIPTIQEMKQSMSKDTNFVGPILGFTHLVNRLAFILLVQGNYPTELVYEFRLRVSNMIALYFQAIAAEKHPEKKNTAVECAWRRIFGGAALAINTCAEVFSDSLGKIPQHKATITELHLLSQVYISSINDLYSYFYECHTNSDNLPHALVVGNEADNPREATCKIAEILDAIMMYIYKKAEEIKLKNPNSPELYDVFNRIGQMMIGCYYMHLHLPRYQKSQLAFTLVEVNEKELPNWLTTGSKYGAGIVQSLLEVMRERMADGKMDAMYGAIGLH…	ATGGCATTTAGTAGGCCCCTTAATGTTCCAAGACAATGGACAGAGAATGGTAAAGCCTCCATGACCAAAGAAGTAGATCAAGAATTGCTTGGAATAGACGAACTCATCGACATGGTCGTCCAGAGCGAACTGGGCGACGAAGCCGCTGTTAAGAAATATTGCGATGGAATACGCCCTTACAACATTATGCTTTCCTTCCATCCTATGGTCCCAAACACGACGGTTTGCAGAAACGTATTCAAAGTGTTCGTGCATTACGTGATAGTTCTTTATCTATCAGACGACAAACTGGAGAAGATGTCCAAAGAAGATCTCGAAACCACGTACGCCATTTTCGCTCGTTTAAACGAACAGAACAGGAAGAGACTGCCGTCTATTCCAACAATTCAAGAGATGAAA…	genome	SRR15817518, SRR15817517
Erythropodium_caribeorum	ErycarTC-3	Erythropodiidae	MACSKELRIPKEWKKLHHDIVNEAIDPELFNEDEIFEWLKATKLCHDRALVSKYTWAIRPYHFMRYEIPLLPNSPLCREVFKIWVHFTHTIFVTDDITEDFDQSEVQELCDAFEELDNKITKQFPRLPSLAEMKQILIEKNVSRNVIPHVLMNTDPLVSTAKSLLNHGNFPQDDVKDFWRRMTVSTSCYLSSLKVKYITSPSVTASDVFWIRSLNGDAVTWLHVVEIISGAIGKVTAHLPLLTQLIILCATFCLGVNDIYSFQREKAGEVKCLNYVKVLAETNDVLDEADVVENVVRSLNALIKVIYHKIEKAKQENPDSLELGKMLDGIGAATAGWYFFHHYSPRYKDTQWRLNLVDVPEKVLEEWRRWDGEVSEKEIKNALYDYNPNVKKVIDQIIS…	ATGGCATGCAGTAAGGAATTGCGCATCCCTAAGGAATGGAAAAAATTGCACCATGACATCGTTAACGAAGCCATTGATCCAGAGCTATTCAACGAAGATGAAATATTCGAGTGGTTGAAAGCCACCAAATTGTGCCACGACAGAGCCCTCGTCAGCAAATACACCTGGGCTATTAGACCGTACCACTTTATGCGCTACGAAATTCCGCTTCTTCCCAACAGCCCCTTATGCAGGGAGGTCTTCAAGATTTGGGTACATTTTACACATACAATTTTTGTTACCGATGATATAACGGAAGATTTTGATCAATCCGAAGTCCAAGAACTGTGTGATGCTTTTGAAGAGCTGGATAATAAGATAACTAAGCAATTCCCTCGTCTACCAAGCTTAGCAGAAATG…	genome	SRR15817518, SRR15817517
Erythropodium_caribeorum	ErycarTC-4	Erythropodiidae	MSCSKELRMPREWTKYHHDILNEVVDQALFDEKELTDWLIACGLGKQCSTYQRYAAAINPYHFVRCLAVQIENRISKKIISRTQYYLVGTYMVDDTVESACSTMELLQMYDAYIKLDAYCFEEFPRLRSLDEMKQFLRQTVNVEEKFFGYLNVLMDHINIIARLLLRESLFTKENVLKYTSRLSYMHAAAIRAFAQESNSAAQDTVAETLWRRCVAGGPFCLLPILEITSGAMGKIEAQKTLVGEMYVLSAVFCVLVNDWYSYYKEKAENKGERKMHNILRKMMEDGQLSQVVDVLPKISKMMNEIVRIMYRKMETTKSAYPESPELHKLMYQIAMATAGWYFIHDKACPRYKDTPKEWRCTLVEVDEPELQEWRENDEKPSELLQQFLYDFSSTGKEY…	ATGTCGTGCAGTAAAGAATTGCGTATGCCGAGAGAGTGGACAAAATACCACCACGATATTTTAAATGAGGTAGTTGATCAGGCGTTATTTGATGAGAAAGAGCTTACTGACTGGCTGATTGCTTGTGGCTTGGGTAAGCAGTGTTCCACTTACCAGAGGTATGCAGCAGCAATTAATCCATACCACTTCGTGCGTTGCCTGGCTGTGCAAATCGAAAACCGCATTTCCAAGAAAATTATTAGCAGAACCCAGTACTATCTTGTTGGCACTTACATGGTCGACGATACAGTAGAAAGCGCCTGCAGCACTATGGAGCTGCTCCAAATGTATGATGCCTATATAAAACTGGATGCTTACTGTTTTGAAGAGTTCCCCCGATTACGAAGTCTGGACGAAATG…	genome	SRR15817518, SRR15817517
Erythropodium_caribeorum	ErycarTC-4_1	Erythropodiidae	MSCSKELRMPREWTKYHHDILNEVVDQALFDEKELTDWLIACGLGKQCSTYQRYAAAINPYHFVRCLAVQIENRISKKIISRTQYYLVGTYMVDDTAESACSTMELLQMYDAYIKLDAYCFEEFPRLRSLDEMKQFLRRNETVNVEEKSIGYLNVLMDHINISARLLLHEGLFTKEDVLEYTSRLSYRHAATLRGFAQESANSAITDTIAETLWRRTMAGGVYCILPILEITSGAMGKIEAQKTLVGEMYVLSAVFCMLVNDWYSYYKEKAENKGERKMRNLLRKMMEDAQLSQVVDVLPKISEMMNEIVRIMYRKMETTKSAYPESPELHKLMYQIAMATAGWYFIHDKACPRYKDTPKEWRCTLVEVDEPELQEWRENDEKSSELLQQFLYNSSSKA…	ATGATGTCGTGCAGTAAAGAATTGCGTATGCCGAGAGAGTGGACAAAATATCACCACGATATTTTAAATGAGGTAGTTGACCAGGCGTTATTTGATGAGAAAGAGCTTACTGACTGGCTGATTGCTTGTGGCTTGGGTAAGCAGTGTTCCACTTACCAGAGGTATGCAGCAGCAATTAATCCATACCACTTCGTGCGTTGCCTGGCTGTGCAAATCGAAAACCGCATTTCCAAGAAAATTATTAGCAGAACCCAGTACTATCTTGTTGGCACTTACATGGTCGACGATACAGCGGAAAGCGCCTGCAGCACTATGGAGCTGCTCCAAATGTATGATGCCTATATAAAACTGGATGCTTACTGTTTTGAAGAGTTCCCCCGATTACGAAGCCTGGACGAA…	genome	SRR15817518, SRR15817517
Erythropodium_caribeorum	ErycarTC-5	Erythropodiidae	MTNKSELYAPKEWFKYHYDIVNEAIDPHLYDVKEIVQSLAAADICHDKPAIIKYEGPCNTYRMMCWQIPVLPDNPLSRKCIKLWAEFSVGLFFSDDMLETWNENEMRQLCDAFQMLNENLCEQFPEFPTMNDMKHWLSQRNVNEKVIPQCLFLTTFGINIAKSVIHLGTFSQDDVKDYWRRMVVVLALYYEGVKTNCSPKEVPLDELLWRRIFNSGTSIYHYSFQPVFGLIGKLKAHMTLIHELGFLNTMFVAIINDVYSFVREGKAEDLGFIMCNVLIRLKEENAAPAGKHTVENAVQVLNGILKVVYKKIEMAKEEYANNTELCNLLDNFGASTVGWYFFHHFSGRYKDHHWPLSLVEVSEKELEEWKNCKEEDLPEEVKYILIKFSAKAKRFSDRI…	ATGACGAACAAAAGCGAATTATATGCTCCAAAAGAATGGTTTAAATACCACTATGACATCGTCAACGAAGCCATCGATCCGCATTTATATGACGTAAAAGAAATTGTCCAATCTCTAGCTGCCGCTGACATCTGCCACGACAAACCAGCAATCATAAAGTATGAAGGGCCTTGCAATACGTATCGTATGATGTGCTGGCAGATTCCTGTACTTCCCGATAATCCCTTGTCCAGAAAATGCATAAAACTCTGGGCTGAATTTAGTGTTGGCTTGTTCTTCTCTGATGACATGTTGGAAACATGGAATGAGAACGAGATGCGCCAACTTTGCGACGCTTTTCAGATGCTGAATGAAAACCTTTGTGAGCAGTTCCCAGAATTCCCGACCATGAATGACATG…	genome	SRR15817518, SRR15817517
Erythropodium_caribeorum	ErycarTC-6	Erythropodiidae	MFPTREVRVPATWCLSSNQKSPQSAKIKESIIEWCVETGVASRSLAQKAVAQLSPVYYMNILFPKVDPSNPSVAKLYEINAALIVAGYTVDDVLETYTLKALQELDNFFRSTEAWVSSLKPDKYPTLKELSESLPELSVPYSRAVICMFIDNFNKYSHEIWSNIVPLSQVQTFRRRLSASVTAYLKMAMAKKQNDGKIDEKEFLWRRSADNLGFPVLMLSEVVSGLLKDQCKSISATRLHYFHMYSNLFAHVLNDLNSYHRDIHTEHNSLVKLWLQAGIASDIDDAGSKIVEFLNSAIINIHRSVETIQAEHPNCVALSNFVESISYTFAGWVHVHTTAVERYKLSPFQITLRKVEEEDVQQWLQNETEFGRRCVRMFDELMQEREKEMVLIYGLN	ATGTTTCCTACAAGAGAAGTGCGAGTGCCGGCCACGTGGTGCCTTTCCTCCAATCAAAAGTCACCTCAGTCGGCGAAGATCAAAGAAAGTATCATCGAGTGGTGCGTGGAAACTGGTGTGGCCTCACGATCACTCGCCCAAAAGGCGGTGGCACAACTCAGCCCTGTCTACTACATGAATATACTGTTCCCCAAAGTGGACCCGTCGAACCCTTCGGTCGCAAAGCTTTACGAAATCAATGCTGCCCTCATAGTTGCTGGTTATACAGTCGATGATGTGTTGGAAACCTATACTCTGAAAGCATTGCAAGAGCTTGACAATTTCTTCAGATCCACGGAGGCCTGGGTTTCCAGTTTGAAACCAGACAAGTACCCGACACTGAAAGAGCTTTCGGAATCT…	genome	SRR15817518, SRR15817517		Cembrene B
Erythropodium_caribeorum	ErycarTC-7	Erythropodiidae	GRAGNPFRLMHWHYPVIPDHPLSRKLIKIWSEMNHALFVTDDILESFDESEMRQVCDAFQMLDRHLCDLQFPDFPTQDEMRSWLSQRNVNDKVIPQVLFWTNFGISVVKAALQLGQFSLDDVKYFWRRMSVVSALYYEAIKTNCSPCKVPYYELIWRRLFDGHVMIWGISFEAVLGAIGKLKAHLPLVNELGFLFSSFVVTVNDIYSESREKEDGLKACNVFRSLTEGETASTESDVVENSVRVVNSIIEVMYKKIEKAKEENPDNTDLCNVLDNMGAAVVGWLVFHQLTPRYKDGGWRLSLVEVTGEKLEEWKRSKDEDLPEEVKYLLYHFSPKGKAKQLSDYIQSGVINMHGNLLPA	GGTAGGGCTGGTAATCCGTTTCGTTTGATGCACTGGCATTATCCGGTAATTCCTGATCATCCCTTGTCCAGGAAACTCATCAAAATATGGTCCGAGATGAACCACGCTTTATTCGTCACCGACGACATTCTGGAAAGTTTTGATGAGAGCGAGATGCGCCAAGTTTGCGACGCTTTTCAGATGCTCGACAGACACCTTTGCGATTTACAATTTCCAGATTTTCCAACTCAGGATGAAATGAGGAGCTGGTTGTCGCAGAGGAATGTTAACGACAAGGTGATACCCCAAGTTTTGTTCTGGACAAACTTTGGAATATCCGTTGTAAAAGCCGCTCTCCAGCTCGGTCAGTTTTCGTTAGATGACGTGAAATACTTCTGGAGGAGAATGTCGGTTGTCTCA…	genome	SRR15817518, SRR15817517				partial sequence, not included in analysis
Erythropodium_caribeorum	ErycarTC-8	Erythropodiidae	MVHMKEVYPPKEWCKYHFEIAKKPIDPELYDEEAVIEYLDGLDVCHDRKKIIKYGRAGNPFRLMHWHYPVIPDHLLSRKLIKIWSEMNHALFVTDDILESFDESEMRQVCDAFQMLDKHLCDLQFPDFPTQDEMKNWLSQRNVNDKVIPQVLFWTNFGISVVKAALQLGQFSLDDVKYYWRRMSVVSALYYEAIKTNCSPCKVPYYELIWRRLFDGHVMIWGISFEAVRGAIGKLKGHLPLVNELGFLFSSFVVTVNDIYSESREKEDGLKACNVFRSLTEGETASTESDVVENSVRVVNSIIEVMYKKIEKAKEENPDNTDLCNVLDNMGAAVVGWLVFHQLTPRYKDGGWRLSLVEVTGEKLEEWKRSKDEDLPEEVKYLLYHFSPKGKAKQLSDYI…	ATGGTGCACATGAAAGAAGTATACCCTCCAAAGGAATGGTGTAAGTACCACTTTGAAATTGCAAAAAAGCCCATCGATCCCGAATTATATGACGAAGAAGCGGTTATTGAGTACCTAGACGGCCTAGACGTATGCCATGACAGAAAAAAAATTATCAAGTATGGTAGAGCTGGTAATCCGTTTCGTTTGATGCACTGGCATTATCCGGTAATTCCCGATCATCTCCTGTCCAGGAAACTTATCAAAATATGGTCCGAGATGAACCACGCTTTATTCGTCACCGACGATATTCTGGAAAGTTTTGATGAGAGCGAGATGCGCCAAGTTTGCGATGCTTTTCAGATGCTCGATAAACACCTTTGCGATTTACAGTTTCCAGATTTTCCAACTCAGGATGAA…	genome	SRR15817518, SRR15817517
Eunicella verrucosa	EvTC-1	Eunicellidae	MFLPYRICQSLDINKMSCDNIVRVPSKWTVPHKQMLVEKEDQELIAQDDLLSWVNESCLTTEEGAKIVFKKINAYFYLRCLYPILPDDPTSLKIFQLNLHFLVLGYIIDDKIENYNKNEMNELIIGYNNLEKQLSETFPKFLSISEMKQSPALSNIKNDFSKSAIATIVDYVNKSALILIEGGEIAEHKVVNYRKRLSNNVTVYLDALLSKTKTGCEISENEMLWRRCFDALALGVYMSTEVFSDTLVKDHALPISENYKLYFLSILFCVVINDLYSYERDKMDHTDSIIKVWFKQKNVTDMATATSKIAKILDTIIQEMYLLVEKGKAKYSELSEWFERVATMTVGWIYIHQTVVPRYTSSPFQVTLVEIQEKMISNWLLEKDVYGESVIQEFLGSLN…	ATGTTTTTGCCATACAGGATTTGCCAGTCGTTAGACATCAACAAAATGTCATGTGACAACATCGTACGTGTGCCATCGAAATGGACAGTTCCTCATAAACAGATGCTGGTGGAAAAAGAAGACCAAGAGCTAATTGCCCAGGATGATCTTCTTTCCTGGGTGAATGAATCATGTCTGACAACTGAGGAAGGAGCAAAAATTGTTTTCAAGAAAATTAATGCGTACTTTTATCTCCGTTGCTTATATCCAATCCTGCCAGATGATCCAACGAGCTTAAAGATATTCCAACTGAACCTGCATTTTTTGGTACTAGGCTACATCATTGACGATAAAATCGAAAACTACAACAAGAACGAGATGAATGAACTTATTATTGGGTACAACAACCTAGAAAAGCAA…	genome		GCA_949826985.1
Eunicella verrucosa	EvTC-2	Eunicellidae	MPSPYEVTAPASWVKDHKEVLPQPPIENLVRMEQLINWIVACGIADEATILDVYKKINAYVYLRCMYPVVPSDAWSAELFRINLRFTVAGYIIDDRIETYTMEEMNEICDGYDELEAEMSKMFPKCPSIQDMRNRLKHLKTKFSIATITMLTDFVNQFTLSYLRQGKTREDRVDNFRKRLSNSVSIFLQAIRNRVRIGSKITEGEMLWRRCLDVLAVTSYLVPESFTQAIDKDEWPIAVLYELYFLGILYSTVINDLYSYHRDKLDDCDNVIKVWMQDKTVSSIEDANEKICMILDAIIQIMYEKIEKTKAQYPNSPELQSLLDYTGFVSAGWIFVHNTVAPRYQEAPYTVVLKEIEEKDIQSWLEEKNDYGWSVLRRFLEFMKSEKGKPVMDAFCGFM…	atgccttctccatacgaagttaccgctccagcgtcctgggtcaaggaccacaaagaagtacttccacagcctcctattgaaaatctcgttcgcatggaacaactcattaactggattgtcgcttgcggcattgcggacgaagcaacaattctagatgtgtataaaaagatcaatgcgtatgtctatttgcgctgtatgtaccctgtagtgccttccgacgcttggagtgcggaattgtttagaatcaacctacgctttaccgttgctggttacattatcgacgatcgtatcgagacttatactatggaagagatgaacgaaatttgtgatggttatgatgagcttgaagcagaaatgagtaagatgtttccaaaatgcccaagcatacaggatatgaga…	genome		GCA_949826985.1
Gorgonia ventalina	gGvTC-1	Gorgoniidae	MSCSKEVRIPSKWAFLAKEVLKEQPNEGLVDIEKLIKWVGECEIGDKNIVQKYVKKIRPYYFARLLYPVLPNDHVCQETFKVFLHFVIAVYRCDDRMEVECDLDDMEKICSAYDHLDEQLCEIFPQIPTVSEIQSSLQFLSEAKLIAPVTLCMDFVNKVIAVILKGGNVSKEVVFEFRRRLSNSVSIYLKAVHSEKKMTAEDTENETLWRRIFGGGPLFLLLYVEISSFSLGKTKEHIPTVTEMYVISSLCCIITNDLYSYHRETSESLIYCDSVIKLWLQNKEISTMPEAIARITTILNATVQYMYEKVENVKVQYPNCPEVHTLYEYIGYATIGWMFMHDQGSHRYQDSPWRISFADVNENELQQWLANKDPYGVEMINQFLEMSSSKAKKINDALR…	ATGTCGTGCAGCAAAGAAGTTCGCATTCCAAGTAAATGGGCATTTTTGGCAAAAGAAGTTCTCAAGGAACAGCCTAACGAAGGACTGGTCGATATCGAAAAGCTTATAAAGTGGGTCGGTGAGTGTGAGATTGGGGACAAAAATATAGTGCAGAAGTATGTGAAAAAAATACGGCCATATTACTTTGCAAGATTACTCTATCCAGTTCTACCCAATGATCACGTGTGCCAAGAAACATTTAAAGTATTCCTGCATTTTGTAATTGCTGTTTACCGTTGCGACGACAGAATGGAAGTGGAGTGCGATCTCGACGACATGGAGAAAATTTGCAGCGCATATGACCATTTGGATGAACAACTTTGCGAAATCTTCCCACAAATTCCAACCGTCAGTGAAATC…	genome		GCA_964194065.1
Gorgonia ventalina	gGvTC-2	Gorgoniidae	MSCSKEIYVPRRWVQRHKQIPVLAQTAIEKLISMNELIELVIECGLCDKISISKMYEKINTYQFMWCIVDTVPASQYAEEIFKSSLHFLCALFLVDDAVESYSANEMLDLSRSYDILEQQVCKTFPNFPSINEMKESLVHLRKPFDRASITFCMQYVNKITAILLKEGKTRHDVVYNLRRRTSNAISIAFQAVLIKSKCGSIITSHEMLWRRVFDGLVILFYQFGELISGTTEIAQQHIPVLTELRMLGCLYCIVINDLYSYQRDKLALSDNIIKTWLLEKSVSSLSEATARCGQILDSIMKYMYQRVEQCMQNNPRCPQLKSLLETTIYTTVGWIRSHTTVVPRYSESQLKVALFEVEEREIPKWLAKRDEYGWNVVKTFVETLNDEKHKGILNALQG…	ATGTCATGCAGTAAAGAAATTTACGTTCCACGAAGGTGGGTACAACGCCACAAGCAAATACCAGTGCTAGCTCAGACTGCCATTGAGAAACTTATCTCCATGAACGAACTTATAGAGTTAGTCATAGAATGTGGGCTGTGCGATAAAATCAGCATCAGCAAGATGTAcgagaaaataaatacttatCAATTTATGTGGTGTATAGTCGATACTGTTCCTGCAAGTCAGTATGCTGAGGAAATTTTCAAGAGCTCACTGCATTTTCTATGCGCACTGTTTCTTGTCGATGATGCAGTTGAAAGTTACAGCgcaaatgaaatgctggatctGAGCCGATCTTATGATATTCTGGAGCAACAGGTATGCAAAACATTCCCGAACTTTCCTAGCATCAACGAA…	genome		GCA_964194065.1
Gorgonia ventalina	gGvTC-3	Gorgoniidae	MSLCNNVVRVPTEWTAPHKEVLMETDNQELIAMNDLLRLVNEACLTTEERAKLVFKKINAYHYLRCLYPTIPVDPTSLKIFQLNLHFLVLGYIIDDEIESYNMDDMNDLIAGYNYLQNQLSEMFPKYPSLSEMKKSLGNVKNDFSKSAIATIVDFINKTTLILVEGGKIPEDKVLIYRKRLSKSVTLYLDALLSKIKTGCDISENEMLWRRCFDALSLPVYMSTEVFSEILVKNHLFPISEIYKFYFLSIVFSIVINDLYSYERDKLDDSDSIIKVWYKKKAVTDMKTATSNIAKILDAVVKQLYLLIEAGKAKHPQLSEWFESIASMTVGWVYIHKTVVPRYASSSYQVTLTEIEENMIPNWLLEKDGYGQKVVQEFLENLFKPWQGYPDIVDTLLCS	ATGTCCTTATGTAACAACGTTGTACGTGTCCCAACCGAATGGACAGCTCCACATAAGGAAGTGCTGATGGAAACAGATAACCAGGAGCTTATTGCAATGAACGATCTTCTTCGCTTGGTGAATGAAGCATGCCTGACAACTGAGGAAAGAGCAAAACTTGTTTTCAAGAAAATTAACGCATACCATTATCTCCGTTGCTTATATCCTACCATCCCCGTCGACCCAACGAGTTTAAAGATATTTCAGCTTAACTTGCACTTTTTGGTACTGGGCTACATTATTGACGATGAAATTGAAAGTTACAACATGGACGACATGAATGATCTTATTGCGGGATACAACTATCTACAAAATCAACTCTCAGAAATGTTTCCGAAATATCCAAGCTTATCTGAGATG…	genome		GCA_964194065.1
Gorgonia ventalina	gGvTC-4	Gorgoniidae	MACSKELRIPKPWLNYHDDIINEPIDPELFSQDELIAWLKDVDLISEKSGVENLISSVRPYHSIRYQFVRFSANNALNKELFKLWANAQLALFISDDVLELLSEDEIRQICEAYQSLDKHICDQFPQFPIIIEMKAFLLQQNVQEKFIPHIIYLQDFSNKIAKSLIEYKNFPDKEVKDFWRRLVVMIALYYEGVSNEVKHTAGLYSENVWTRVLASGVMPWLIPQEVLSGNLVNATKHLTLLTELYFLETFFCMVVNDIYSYKREMTINARICNMVKTFAVGKECEDSEAVQKCIEILNAVVKIMYHKIENAKQENPEDQNLWRLLDNIGLSTAGWYYFHHYSPRYDDSRWRLSTVGNPGKSYFAGLKMT	ATGGCGTGTTCTAAAGAACTGCGCATTCCAAAACCATGGTTAAATTACCACGACGATATAATAAACGAGCCTATCGACCCTGAGTTATTCTCCCAAGACGAACTAATTGCGTGGCTAAAAGATGTAGACCTGATTAGCGAGAAATCTGGTGTTGAAAATTTGATTTCAAGTGTCAGGCCGTACCATTCCATTCGATATCAGTTTGTACGTTTTTCAGCCAACAATGCATTAAATAAggaacttttcaaactttgggCAAATGCACAACTTGCGCTATTTATCAGTGACGATGTCTTGGAACTCCTAAGTGAAGATGAGATCCGCCAAATCTGCGAAGCTTACCAATCCCTGGATAAACACATTTGTGACCAGTTTCCCCAGTTTCCCATCATCATCGAA…	genome		GCA_964194065.1
Gorgonia ventalina	gGvTC-5	Gorgoniidae	MSLCNNAVRVPTKWTVPHKEVLVETDNQELIAMNNLLRWVNETCLTTEEGARLVFKKINAYRYLRCLYPIMPVDQTSLKIFQLNLHFLVLGYIIDDKIESYNMDDMTDLIAGYNDLQNQLSETIPKYPSISEMKKSLGNVKNDFSKCAIAAIVDFINKTTLILLEGGKIPEDKVLTYRKRLSKSVTLYLDALLSKTKTGCEISENEMLWRRCFDALALAVYMSTEVFSEILVKNHLFPISEIYKFYFLSILFCIVVNDLYSHERDKLDDTDSIVKVWYEKKAVTDMKTATSNIAKILDAIVQQMYLLIEAGKAKHPQLSEWFESIASMTVGWVYIHKTVVPRYASSLYQVTLMEIEEKMIPNWLLEKDGYGQKVVQEFLENLSKPWQSYPNVVDMLCS	ATGTCCTTATGTAACAACGCTGTACGTGTCCCAACCAAATGGACAGTTCCACATAAGGAAGTGCTGGTCGAAACGGATAACCAGGAGCTTATTGCAATGAACAATCTTCTTCGCTGGGTGAATGAAACATGTCTGACAACTGAGGAAGGAGCAAGACTTGTTTTCAAGAAAATTAACGCGTACCGTTATCTCCGTTGCTTATATCCAATCATGCCAGTCGACCAAACGAGTTTAAAGATATTTCAGCTCAACTTGCATTTTTTGGTACTGGGCTACATTATTGACGATAAAATTGAAAGTTACAACATGGACGACATGACTGATCTTATCGCGGGATACAACGACCTACAAAATCAGCTCTCAGAAACAATTCCGAAATATCCAAGCATATCTGAGATG…	genome		GCA_964194065.1
Gorgonia ventalina	gGvTC-6	Gorgoniidae	MACSKELRIPKPWLNYHDDIKNEPIDPELFSRDELFAWQKDLDLTHEKSSVKKFISNVRPYHAIRYQFVRFSANNALNKELFKHWTNVYVALYISDDVLELLSEDEMRLICEAFQSLDKYISGQFPQFPTIIEMKVFLLQQNVQEKFIPHVVYFQDFSNKIAKSLIECKNFPNKEVKDFWRRLVVMIALYYEGVSNEVKHTAGLYSENVWTRVLASGVMMFLIPQEVISGNLVNATKHLTLLTELYFLETFFCMVVNDIYSYSREKKIDARICNMVKTFAVGKDCAESEAVQKCIEIINAVVKIMYQKIENAKQENPENQNLWRLLDNIGLSTAGWYYFHHYSPRYDDSCWRLCTVGIEDGELEEWRQATDEDPPNEVMPLLLNSSPQARKVSEAILSG…	ATGGCGTGTTCTAAAGAACTGCGTATTCCAAAACCATGGTTAAATTACCACGACGATATAAAAAACGAGCCTATCGACCCTGAACTATTTTCCCGAGACGAATTATTTGCGTGGCAAAAAGATCTAGACCTGACACACGAGAAATCTAGTGTTAAAAAGTTTATTTCAAATGTCAGACCGTACCATGCCATTCGATATCAGTTTGTACGTTTTTCGGCCAACAATGCATTAAATAAGGAACTTTTTAAACATTGGACAAATGTTTACGTTGCATTATACATCTCTGACGATGTCTTGGAACTCCTAAGTGAAGATGAAATGCGCCTTATCTGCGAAGCTTTCCAATCCCTGGATAAATACATTAGTGGCCAGTTTCCCCAGTTTCCCACCATCATCGAA…	genome		GCA_964194065.1
Gorgonia ventalina	gGvTC-7	Gorgoniidae	MACSTELRIPKPWLKYHDDIKNEPIDSELLSQDELFAWLKDLELSREKSSVENLIFSLRPYHAMRHQFVRFSGNNALNKELFKLWANVFVEVFASDDVLERAGEDEIRLICEAYQSLDKHICDQFPQFPTIIEMKAFLLQQNVQEKLIPHIIYLQDFSNKIAKSLIEHKNFPNKEVRDFWRRLVVIIALYFEGVWNDTKITAGLYSEDVWTRVLASGVMPWLIPQDVISGDLVNTSKHLSLLTELYFLETFFCMVVNDMYSYRREMKSNLTISNMVETIIVEQDCEESEAVQKCIELVNAVVKIMYQKIEHAKQENPEDQHLWRMLDNIGLSTTGWYYFHEYSPQYDVDAFWRLSAVGVEDGELEEWRQAIDEEPPNKVMPLLLNSSPQARKVSEAILS…	ATGGCGTGTTCTACAGAATTGCGCATTCCAAAACCATGGTTAAAGTACCACGACGATATTAAAAACGAGCCTATCGACTCTGAATTATTATCCCAAGATGAACTATTTGCGTGGCTAAAAGATCTGGAACTGAGTCGCGAGAAATCTAGTGTTGAAAACTTGATTTTCAGTCTCAGGCCGTACCATGCCATGCGACATCAGTTTGTACGTTTTTCGGGCAACAATGCATTAAATAAGgaactttttaaactttgggCAAATGTTTTCGTTGAAGTATTCGCCAGTGACGATGTCTTGGAACGCGCAGGTGAAGATGAGATCCGCCTTATCTGCGAAGCTTACCAATCCCTGGATAAACACATTTGTGACCAGTTTCCCCAGTTTCCCACCATCATCGAA…	genome		GCA_964194065.1
Gorgonia ventalina	gGvTC-8	Gorgoniidae	MSCSKELRYPNDWVKIGQNALLKPVDDSLIETEELIKWTVECGICDEMTVRKYIKNLKPFECMRSLFPIFPYTKTWQTLFKVMTQFFNANFIIDDIMEENYNLDDMKKLTNAYYQLDEKLKKMFPVIPSLTELQQFLQYLSNKEMAAIITIVMDHVSRATRVLLQDGGLSENTIFSFRNRLSNGLSLYLQAVLSEKFPIEDTDKKLLWDRLCGGAGCAFSPILEASSHSLGKVNAHMLAIAELYSMFALYVSLVNDIFSYEREVRESIKSESLVRMWQEKKESTNVSEATYKMMCILDSIAKYVYKRGEKIKVENPNNPELHVLLNQIGYSIAGCYFMHADASDRYKDCQIAVTIKGLEGNDLQEWLDEEDDSYGRDVVEQFLVECNPVAKNMIDVIAG…	ATGTCCTGCAGCAAGGAGCTTAGATATCCAAATGATTGGGTAAAAATTGGGCAGAATGCTCTTTTGAAACCAGTTGATGACAGTCTTATTGAAACAGAGGAGCTCATCAAGTGGACAGTTGAGTGTGGTATTTGTGACGAGATGACCGTACGAAAGTATATCAAGAATTTGAAACCCTTCGAGTGCATGCGTAGTTTATTCCCAATCTTTCCATACACTAAAACATGGCAAACTTTGTTTAAAGTGATGACGCAATTTTTCAATGCCAATTTTATAATTGATGATATAATGGAAGAAAATTACAATCTGGATGATATGAAGAAACTAACCAATGCGTATTATCAACTCGAcgaaaaactaaagaaaatgtTTCCAGTCATCCCAAGCCTGACAGAATTG…	genome		GCA_964194065.1
Gorgonia ventalina	gGvTC-9	Gorgoniidae	MACSKQLRVPKQWLKYHDDIVKEPVDPKLFSEDELCVWLKDLDLCHNKSVIAKYVQTTKPYHLMRHQIVLLPRNALCEKIFTLWTNTIIALFIGDDFLEMLNKAEMGEICDAFQLLDEHIRDQFPQIPTIAEMKQFLMQQKVKEKFIPHIIYFQDFSNNVVKCMLENGSSSKEDVKDFWRRLVVMIAFYYEGVEDEVKSSVGVYADDVWKRSLSSAAMIWMIAQEITSEVIGKTTVHAPLLNELYFLGTFYSMVVNDIYSYKREMLLDATVCNLFQTFTVSKVVPGESEAAQKCVDILNEVVKVMYQKVEKVKQENAGDQDLCKLFDNIGMATVGWYYFHHHSPRYDDSIWRLSIVPVEDDELKEWRQCTDKDPIEEVMALLIKYCEKAKRISDAIISG…	ATGGCGTGCTCCAAACAATTGCGTGTTCCAAAGCAATGGCTAAAATACCATGATGACATCGTCAAAGAACCTGTTGATCCAAAATTATTCTCGGAAGATGAATTGTGCGTATGGTTAAAAGATTTGGATTTGTGTCACAACAAATCCGTTATCGCAAAATACGTCCAGACCACAAAACCATACCATTTGATGCGCCACCAAATTGTACTGCTTCCAAGGAATGCATTATGTGAGAAGATCTTCACACTTTGGACCAATACAATAATTGCATTATTCATTGGTGATGATTTCTTGGAAATGTTGAATAAAGCTGAAATGGGCGAAATCTGCGATGCTTTCCAGTTATTGGATGAGCATATACGTGACCAGTTTCCCCAAATTCCCACCATCGCTGAAATG…	genome		GCA_964194065.1
Gorgonia ventalina	gGvTC-10	Gorgoniidae	MVCSKELRIPKQWIKYHNEIVKEPIDSNLFSLDKLCAWLKELDLCHNKLNIEKYVLHTKPYHLVRHQVVLLPNNALCRKLFTLWANTALALFISDDVLELRTDVEMHQICDAFQLLDDHIREQFPQFPTIAEMKKFLLSQKLDEKFIPHVIYFQDFSNNVAKTIMEHRNFSEEEVKYFWRRLVVKIALYYEGVKDEVKHTIGLYSLNVWTRLLAAAAMIWVFPLEITSGVLGKTTQHLPLLNELYFNATFFAMVVNDIYSYKREMSLDASICNIVQTIIVAKEAVGEYEAVQKCVEILNAVVKVSYQKIEKAKRENPHDQKLWKLLDNIGMAIAGWYFLQHFSPRYDDSPWRLSVVAVEDAELQEWRQCTDKDPPKEVQPLLVNYSAKAKRISDAIISG…	ATGGTATGCTCCAAAGAATTGCGCATCCCTAAGCAATGGATAAAGTACCACAACGAGATAGTAAAAGAACCTATTGACTCAAATTTATTCTCCCTAGATAAATTGTGCGCTTGGTTAAAAGAGCTAGACTTGTGTCACAACAAACTCAATATAGAAAAATACGTCCTTCACACTAAACCTTACCATTTAGTGCGTCACCAAGTTGTTCTGCTTCCCAACAACGCATTATGTAGGAAACTCTTCACACTCTGGGCAAATACGGCACTTGCACTATTCATTAGCGACGATGTTTTGGAACTACGAACTGATGTTGAGATGCACCAAATCTGCGACGCTTTCCAGTTATTGGATGATCACATACGTGAACAATTTCCCCAATTTCCAACCATTGCCGAAATG…	genome		GCA_964194065.1
Heliopora coerulea	HcTC-1g	Helioporidae	MAFSKPIYAPKKWAEKAKGVTSMNEEKQLVGMDELINWVTECELAGEATVRKYWDTVRPYHFMRCLYPVFPDNILCKEFFKVLLHASISIYIADDQLEKQSREEAKIACAAHARIDQQSTKRFPNLPTIQEMKQILSTFSTPSIVGPTTMFADFGNRLAKVLLLHGNWNGNVVADFRLRNSNLVSMYFQAIQAEKTPNKKNTTLETLWRRIFGGVAAPYSSLAEIASGAIENSKQHIAVITDMHLLSGLFSTTINDLYSYFLEKSSICDNVVAALLHEKTAENVSEAVDKVAQILDAILKLMYKKAEQIKLQFPDNRELRDFFDYVGQVTVGWYYLHECALPRYQGSPWRVHLEEIDEDEIPKWLSEKGKYGSKVMQELMELVQERMADGKMDAVHGKF…	atggcgttcagtaaaccgatatatgcaccaaaaaaatgggcagagaaggctaaaggtgttacaagtatgaatgaagaaaagcaactggtaggaatggacgagctgattaactgggttactgaatgtgagctggccggggaggcgactgtgaggaaatattgggatacggtacgtccctaccacttcatgcgatgcctctatccagtttttccagataatatcttgtgcaaagaattttttaaagtgctcctgcatgcctcgatcagcatttacatagctgatgaccaattggaaaaacagtcgagagaagaagcaaagattgcctgcgctgcccatgctcgcatagaccagcaaagtacgaaacgctttcctaacctaccaacaattcaagaaatgaaa…	genome		GCA_030142905.1
Heliopora coerulea	HcTC-2g	Helioporidae	MACSKEMYIPKEWTKYHHDIVKEVKRADLEADDEVAKWVVGLGLSDKPATEKYIDSTRPYHFMRCIAVLVPSNPLCRNIFKTWQIYVTGLFVSDDYLEQTSLAEVVQVSDSFDMLNEQISERFPVIPTHAQIMRSLKINEKLIPHVLVQIDWLNTIANDLLQHGDFSEDDVWDFRCRMSAWIRAYFDGLKSQVGPKVKVTTDDFMWLRIIDGGVGPFLLINEILVGELGKCKGHVKLITQLYILSSCVCVLINDCYSYHRETVVTIYNTIKVILENKEVSEVPDAVSKLLQTINAIIKYMYQTIEKTKHEYPDNLMLNKLLDAIGGATAGWFFVHDKVLPRYQATSWRFSLVEVEEMELKEWRKSADEKPSDLVQPLLYRFNAKGKEIIDALAYVPKRS…	ATGGCCTGTAGTAAGGAAATGTACATCCCAAAGGAGTGGACCAAATACCACCATGACATAGTAAAAGAAGTCAAACGCGCAGATTTAGAAGCCGATGATGAGGTCGCAAAATGGGTAGTTGGTCTCGGCTTGAGTGATAAGCCTGCGACTGAAAAATATATAGACTCCACTAGACCTTACCACTTCATGCGCTGCATTGCCGTACTCGTCCCCAGCAATCCGCTGTGCCGCAATATTTTCAAGACCTGGCAAATTTATGTAACTGGTTTATTTGTTTCCGACGACTATCTTGAACAAACGAGTTTAGCAGAGGTGGTGCAAGTCAGTGATTCCTTTGACATGTTGAATGAACAGATTAGCGAGCGATTTCCTGTAATTCCCACCCATGCTCAAATAATG…	genome		GCA_030142905.1
Heliopora coerulea	HcTC-3g-1	Helioporidae	MSCSKEVRAPRKWVQRQREMQKVKVDDNLISMDELIELVVECGLCDEASVHKMYERTNTYQFMWTLIPTVPSDQWQFEIFKTSLHFLCALFLVDDAVESYSEKQMKEMSDAYDMLEKQVCEKFPCFPSINEMKQSLKHLNNPFDIASITFCMHYVNKIASVLVNEGSTPQNVVYNFRRRTSNAISISFQAVLIKAKLGSNVTGDEMLWRRVYDGLVILFYQFGELVLGLTKNTEKYMTVITELRLLGCLYCIVINDLYSYHRDKLVSSDNIIKTWLLGKTVSNLSEASSRCCEILDAVMQYMHERVERIRQSHPGCPELEALLETTVYTTVGWIFAHTAVVPRYAESPLKVHLVEVEESELHTWFCEKNHYGRSVIEKFLKAVNDEKHKGILDALSGFV…	ATGTCGTGCTCTAAGGAGGTCCGAGCTCCACGCAAGTGGGTACAACGCCAAAGGGAAATGCAAAAGGTAAAAGTCGATGATAACCTTATATCCATGGACGAGCTGATTGAATTAGTTGTTGAGTGCGGTTTGTGCGATGAAGCGAGCGTTCATAAGATGTACGAGCGGACGAACACATATCAATTCATGTGGACTCTTATTCCCACCGTTCCATCTGATCAATGGcagtttgaaatttttaaaactagcCTGCACTTTCTCTGTGCTCTGTTTCTCGTCGATGATGCAGTTGAAAGTTACAGTGAAAAGCAGATGAAGGAGATGAGCGATGCTTACGACATGCTGGAGAAACAAGTATGTGAAAAATTCCCATGCTTCCCATCCATCAACGAAATGAAG…	genome		GCA_030142905.1
Heliopora coerulea	HcTC-3g-2	Helioporidae	MSCSKEVRAPRKWVQRQREMQKVKVDDNLISMDELIELVVECGLCDEASVHKMYERTNTYQFMWTLIPTVPSDQLQFEIFKTSLHFLCALFLVDDAVESYSEKQMKEISDAYDMLEKQVCENFPCFPSINEMKQSLKHLNNPFDIASITFCMHYVNKIASVLVNEGSTPQNVVYNFRRRTSNAISISFQAVLIKAKLGSNVTGDEMLWRRVYDGLVILFYQFGELVLGLTKNTEKYMTVITELRLLGCLYCIVINDLYSYHRDKLVSSDNIIKTWLLGKAVSNLSEASSRCCEILDAVMQYMHERVKRIRHSHPGCPELEALLETTVYTTVGWIFAHTAVVPRYAESPLKVHLVEVEESELHTWFCEKNHYGRSVIEKFLKAVNDEKHKGILDALSGFV…	ATGTCGTGCTCTAAGGAGGTCCGAGCTCCACGCAAGTGGGTACAACGCCAAAGGGAAATGCAGAAGGTAAAAGTCGATGATAACCTTATATCCATGGACGAGCTGATTGAATTAGTTGTTGAGTGCGGTTTGTGCGATGAAGCGAGCGTTCATAAGATGTACGAGCGGACGAACACATATCAATTCATGTGGACTCTTATTCCCACCGTTCCATCTGATCAATTGCAGTTTGAGATTTTTAAAACTAGCCTGCACTTTCTCTGTGCTCTGTTTCTCGTCGATGATGCCGTTGAAAGTTACAGTGAAAAGCAGATGAAGGAGATAAGCGATGCTTACGACATGCTGGAGAAACAAGTATGTGAAAATTTCCCATGCTTTCCATCCATCAACGAAATGAAG…	genome		GCA_030142905.1
Heliopora coerulea	HcTC-3g-3	Helioporidae	MSCSKEVRAPRKWVQRQRGMQKVKVDDNLISMDELIELVVECGLCDEASVQKMYERTNTYQFMWTLIPTVPSDQWQFEIFKTSLHFLCALFLVDDAVESYSEKQMKEMSDAYDMLEKQVCEKFPCFPSINEMKQSLKHLKNPFDIASITFCMHYVNKIASVLVNEGSTPQNVVYNFRRRRSNAISISFQAVLIKAKLGSNVTGDEMLWRRVYDGLVILFYQFGELVLGLTKNTEKYMTVITELRLLGCLYCIVINDLYSYHRDKLVSSDNIIKTWLLGKVVSNLSEASSRCCEILDAVMQYMHERVERIRQSYPGCPELEALLETTVYTTVGWIFAHTAVVPRYSESPLKVHLVEVEESELHTWFCEKNHYGRSVIQKFLKAVNDEKHQGILDALSGFV…	ATGTCGTGTTCTAAGGAGGTCCGAGCTCCACGCAAGTGGGTACAACGCCAAAGGGGAATGCAAAAGGTGAAAGTCGATGATAACCTTATATCCATGGACGAGCTGATTGAATTAGTTGTTGAGTGCGGTTTGTGCGATGAAGCGAGCGTTCAAAAGATGTATGAGCGGACGAACACATATCAATTCATGTGGACTCTTATTCCCACCGTTCCATCTGATCAATGGCAGTTTGAGATTTTTAAAACTAGCCTGCACTTTCTCTGTGCTCTGTTTCTCGTCGATGATGCCGTTGAAAGTTACAGTGAAAAGCAGATGAAGGAAATGAGCGATGCTTACGACATGCTGGAGAAACAAGTATGTGAAAAATTCCCATGCTTCCCATCCATCAACGAAATGAAG…	genome		GCA_030142905.1
Heliopora coerulea	HcTC-3g-4	Helioporidae	MSCSKEVRAPRKWVQRQREMQKVKVDDNLISMDELNELVAECGLCDEASFHKVYERTNTYQFMWTLIPTVPSDQWQFEIFKTSLHFLRALFLVDDAVESYSEKQMKEMSDAYDMLEKQVCEKFPCFPSINEMKQSLKHLNNPFDIASITFCMHYVNKIASVLVNEGSTPRNVVYNFRRRTSNAISISFQAVLIKAKLGSNVTGDELLWRRVYDGLVILFCQFGELVLTKNTEKYMTVITELRLLGCLYCIVINDLYSYHRDKLVSSDNIIKTWLRGKAVSNLSEASSRCCEILGAVMQYMHERVERIRQSHPGCPELEALLETTVYTTVGWIFAHTAVVPRYAESPLKVHLVEVEECELHTWFCEKNHYGRSVIEKFLKAVNDEKHKGILDALSGFVDG…	ATGTCGTGCTCTAAGGAGGTCCGAGCTCCACGCAAGTGGGTACAACGCCAAAGGGAAATGCAAAAGGTAAAAGTCGATGATAACCTTATATCCATGGACGAGCTGAATGAATTAGTTGCTGAGTGCGGTTTGTGCGATGAAGCGAGCTTTCATAAGGTGTACGAGCGGACGAACACATATCAATTCATGTGGACTCTTATTCCCACCGTTCCATCTGATCAATGGcagtttgaaatttttaaaactagcCTGCACTTTCTCCGTGCTCTGTTTCTCGTCGATGATGCCGTTGAAAGTTACAGTGAAAAGCAGATGAAGGAGATGAGCGATGCTTACGACATGCTGGAGAAACAAGTATGTGAAAAATTCCCATGCTTCCCATCCATCAACGAAATGAAG…	genome		GCA_030142905.1
Heliopora coerulea	HcTC-4g	Helioporidae	MVFSKPIHAPSNWVKHTKEAINKNEDEKLAAKEELMKWASKCNLGDEATLKKYWEKVRPYYFMRSLYPVFPESTLCREMFKVYIRFTMCLYCADDKMELHSQEEAHKTCDAFARVDERSRETFPSFPTVDEIMQIVKTFNSPNIVAPTTTYAELVNRISSVLLLHWNVSRDVVYDFRLRLSNAVSIYMQALVAEKQPSEKETEMDTLWRRVFGGCIIPYPMFAEIASGAVGKTKQHLRVLNELYILCTLYWTTINDLYSYYYEKDTNCDNVVKAILLRKEAAEMPDAVAKVTQILDAVCASMYEKMEQLKLRYPDDQELHSLLDYIGQATLGAFYLHDYTTPRYQDSPWKVTLVELEKEKLSEWLSEKREYGENVVKNYLRLATDRMANGILDGLCGAF…	ATGGTGTTCAGTAAGCCAATACATGCACCAAGCAACTGGGTGAAGCACACCAAAGAAGCCATCAATAAAAACGAGGATGAAAAACTGGCTGCGAAGGAGGAACTAATGAAATGGGCTTCCAAATGCAATCTAGGCGACGAGGCCACACTAAAGAAATACTGGGAAAAAGTGCGTCCTTATTATTTCATGAGAAGTCTATATCCTGTATTTCCGGAGAGTACGTTGTGTAGAGAAATGTTTAAAGTCTACATACGTTTCACGATGTGCCTTTACTGCGCTGATGATAAGATGGAGCTTCACTCCCAAGAAGAAGCACATAAAACGTGCGATGCATTCGCTCGCGTAGACGAACGAAGCAGAGAAACCTTTCCGTCTTTTCCTACCGTCGACGAAATCATG…	genome		GCA_030142905.1
Heliopora coerulea	HcTC-5g-1	Helioporidae	MACSKSLRLPHAWSCPFKEVLQNPPKEDLSTPKELVLWLCHEVKLADEDVVNKIFHHLKPHFFVQLMYPRLPSDPWSMKLYKLNVYFLVAAYVLDDFHMEKYPSTLVGDMVEAYDSVNREMDERFPDCPNGADLEKSLSSFQNTSARNIVVTMTDYINRSTLIVWNSGRVSLNTAADFRRRMAGTLRAYLYAVKMNNSEWTKVSIAQYLWNRCPESGAPCFYISNEFFSGQLETRSSIPMDTFYYQYLYGAAVCSVMNDLVSFYRDKNTVDVNIVKILDQFGYAQNTEAAKSTVFQLLKSLLRRIYNSTMKLKMEYPECSSWLDFVNDTTVGWVYIHTFTMRYLPSPYKIEVVPLEGEMLKDWLNEQEDTFALGIIEEFQNVLEKEKDKMKMLYAF	ATGGCTTGCAGTAAGAGCCTTCGTCTCCCTCACGCGTGGTCATGTCCATTTAAAGAAGTGCTTCAAAATCCCCCAAAAGAAGACTTGTCTACCCCGAAAGAACTTGTTCTTTGGCTCTGCCACGAGGTCAAGCTGGCTGACGAAGATGTAGTAAACAAAATCTTTCACCACCTCAAGCCTCACTTCTTCGTACAACTCATGTATCCACGACTGCCTTCCGATCCTTGGAGCATGAAACTGTACAAACTTAACGTTTACTTTCTCGTCGCAGCGTACGTCTTGGATGACTTCCACATGGAGAAGTATCCCAGCACCTTGGTGGGAGACATGGTCGAAGCCTATGATTCCGTAAACAGAGAAATGGACGAACGTTTCCCAGACTGCCCGAACGGAGCCGAC…	genome		GCA_030142905.1
Heliopora coerulea	HcTC-5-2	Helioporidae	MACSKSLRLPHAWSCPFKEVLQNPPKEDLSTPKELVLWLCHEVKLADEDVVNKTFHHIKPHFFVQLMFPRLPSDPWSMKLYKLNVYFLVATYIFDDFHMEKYPSTLVGDMVEAYDSVNREMDERFPDCPKGVHLEKSLSSFQNTSARNIVVIMTDYINRSALIVWNSGRVSLNTAADFRRRMAGTLRAYLYAVKMNSSEWTKVSIAQYLWNRCPESGAPCYYISNEFFSGQLGTRSSIPMDTFYYQYLYGSAVCSVINDLVTFYRDKNTVDVNVVKILDQFGYAQNTEAAKSAIFQLLESLLRRIYNSTIKLKMEYPECSSWLDFVIDTTVGWVYIHTFTMRYSSSPYKIEVVPLEGEMLKDWLNEQEDTFALGIIEEFQNVLEKEKDKMKMLYAF	ATGGCTTGCAGTAAGAGCCTCCGTCTCCCTCACGCGTGGTCATGTCCATTTAAAGAAGTGCTTCAAAATCCCCCAAAAGAAGACTTGTCTACCCCGAAAGAACTTGTTCTTTGGCTATGCCACGAGGTCAAGCTGGCTGACGAAGATGTAGTAAACAAAACCTTTCACCACATCAAGCCTCACTTCTTCGTACAACTCATGTTTCCACGACTGCCTTCCGATCCCTGGAGCATGAAACTGTACAAACTTAATGTTTACTTCCTTGTCGCAACGTACATCTTCGATGACTTCCACATGGAAAAGTATCCCAGCACCTTGGTGGGAGACATGGTCGAAGCCTATGATTCCGTAAACAGAGAAATGGACGAACGTTTCCCAGACTGCCCGAAAGGAGTCCAC…	genome		GCA_030142905.1
Muricea muricata	McTC-1	Plexauridae	MSCSKEVRIPSDWAFLQKEVLKEEIDLELYNVDGLVKWLIETEAGDESTIQEYVKVIKPYRFGRCIYPVVPNNRLCRETFQVFMHSTIGLYLIDDMMEKECDHGEMEKICSEYDKLDEELCKIIPKIPALQDLKTLLKFLPRKLRGPILTCMDMVNRVTGHLLKDGSSSEDVVFKFRRLLSNQMSIFLKGVQCEKKATVEITENEVLWSRITAGGPLILSPYVEISSFALGKTKEHSQTVVEMYVASSLLCIITNDLYSIHRETINAIPGDNVIGLWLRKKEITSLPEAVIRCTKIVNAVIQYMYKKVKNVKIQYPDSPEVHTLFFHVAQTAIGWIFFHEKASGRYQDSPWRLSLADVKEDEVEQWLEDKDSYGVSILNQFLATNAKGKKIIDALLGNI…	ATGTCGTGCAGCAAAGAAGTTCGCATTCCAAGTGACTGGGCCTTTCTACAGAAAGAAGTTCTCAAAGAGGAGATAGATCTTGAACTTTACAATGTTGATGGGCTCGTAAAATGGTTGATAGAAACCGAGGCTGGTGACGAAAGTACAATCCAAGAGTATGTTAAAGTAATAAAACCTTATCGCTTCGGACGCTGCATCTATCCAGTTGTTCCAAATAATCGATTGTGCCGCGAAACGTTTCAAGTTTTCATGCATTCCACAATTGGTCTTTATCTTATCGATGACATGATGGAGAAGGAGTGTGATCACGGCGAGATGGAGAAAATTTGCAGTGAATATGATAAACTAGATGAAGAACTTTGTAAAATCATTCCAAAAATACCGGCACTGCAGGACCTT…	genome		GCA_963855995.1
Chrysogorgia sp.	gCspTC-1	Chrysogorgiidae	MACSKLDVRFPKEWSKHHHNIGKEAVDEELLAEDELIDWLIAIDLCNKSTVKKYIEKCRPYHFMRCVAAVDPNNLMFRDIFKTYMHLLVGVYYSDDKIETYSSTEIRQIRDSYEMLDCQVFEQFPTIAKMKASLKINTKLMPHVILMVDFLNNIVHSLIQQDTISEDDLADYRRRISIANSMYFEAVEAEISRCVDDTNTEMLWRRIFTGGAIHYLLGLEAMLEVIGKVKAHSILITEMYVISALFCMLVNDIYSYHKEVLSKAGDKGDNIIIWMFEKKEVSEVPEAIQKIAEISNAIIKYMYQKVEKTKHEYPDNLDLHKLLDYIGMATVGWFFIHDSISCRYQDSPWRLSLVEVEEMELKEWRKCKDEEESVVLQRFLYHSSRRGKTLIDALCGSIK…	ATGGCGTGCAGCAAACTGGATGTGCGTTTCCCAAAGGAATGGTCAAAACACCACCACAACATTGGAAAAGAAGCCGTGGACGAAGAATTACTCGCCGAAGATGAGCTCATAGATTGGCTAATTGCTATCGACTTGTGTAACAAGTCTACTGTAAAAAAATATATCGAGAAATGTAGACCATACCATTTCATGCGCTGCGTAGCTGCAGTTGATCCGAACAATCTTATGTTCAGGGATATTTTTAAGACCTACATGCATTTATTGGTTGGTGTTTACTATTCCGATGACAAGATCGAAACATACAGCAGTACAGAAATACGCCAAATTCGCGATTCATATGAAATGCTGGATTGCCAGGTTTTCGAGCAATTTCCAACCATCGCCAAAATGAAGGCGTCG…	genome		GCA_035772405.1
Chrysogorgia sp.	gCspTC-2	Chrysogorgiidae	MAYSKPEVHFPKDWTKHHHVIGNEAVNEELLAEDELVDWLTTMDMCDKSTIKKYIEIIRPYHFIRCIAVLFPNNLSSCRNIFKIYVHFLIGIFISDDRLETYNSTELRQIRDSYEMLEGQSSAESFLPFPTIAKMKASLKINKKLMPTAIYMVDYTNMVVHSLIQQGTISEDDLAYFRKRIYINHSMYLEAIEAEKSPRVDDTVTDLLWRRIFSGAAVIFLLGLEAMSGLVVKAKAHATLIAELQILSSLVCMLINDIYSYRKEMLSKASNKDEKGDNLVALMIEKKEVSETPEAIQKISQICNAIIKFMYQKIEKTKQEYPDNTDLHKLLNDIGLATVGWFFFHDSVSNRYQDTPWCLSLVEVEEKELKEWRESKEEEQSVILKRFFDHTSPKGKLLI…	ATGGCGTACAGTAAACCAGAAGTGCATTTTCCAAAGGATTGGACAAAACACCACCACGTCATTGGGAACGAAGCCGTGAACGAAGAATTGTTAGCCGAAGATGAGCTTGTAGATTGGCTAACTACTATGGACATGTGCGACAAGTCTACTATCAAAAAATATATCGAGATAATAAGACCATATCACTTCATACGCTGCATTGCTGTACTTTTTCCGAACAATCTTTCTTCCTGCAGGAATATTTTTAAGATCTACGTGCATTTCTTGATTGGTATATTCATTTCCGACGACCGCTTGGAAACATACAACAGTACAGAATTGCGCCAAATTCGCGATTCCTACGAAATGCTGGAGGGACAAAGTTCTGCAGAGTCATTTCTTCCATTCCCAACCATCGCT…	genome		GCA_035772405.1
Renilla koellikeri	Rkoe_cbTC	Pennatuloidea	MLRKEVKIPEQWCIPCEVEAVTPPKLRKDIIDWCVCTGITADRRTAEKAVDRLNPYMYMKILFPKLKPDEPLIASQYELNASVIVTGMDDVLETYTLSAIEELDHTFKETENWLLSLPSKDYPDLDAILDHIPTTKPTYSRSVVAMFTDYFNKYCAAIRAGYKPPDDRLRRFRARLAAAVTAYLEMAKRKRRRDGDLDEEEFLWQRSADNLSFPVLMLAEVFTGVLANGEIPNTTLHYYHFYSNLFAIVLNDLNSYHRDRDNDDNSLVKLWLKLGVAEKFEDAAAKTVDFLNSIIVRMYVAMTENSESHPKSESFRRFREAVGYTFNGWILVHTTAVERYKSSPFQTVLSPVARGAEEAWLKSETAFGKRCVTIFEELISRRVEEMNKLYGLDST*	ATGTTGAGAAAAGAGGTCAAGATTCCTGAACAATGGTGTATTCCTTGCGAAGTGGAAGCAGTCACTCCGCCCAAGTTGAGGAAAGATATTATTGATTGGTGCGTGTGCACTGGGATCACCGCTGATCGACGTACCGCGGAGAAAGCTGTGGACCGCCTCAACCCTTATATGTACATGAAGATATTATTCCCAAAATTGAAACCCGATGAACCGTTAATAGCGAGTCAATATGAACTGAACGCTTCTGTGATTGTCACAGGTATGGACGATGTTTTAGAGACTTATACGTTGTCGGCTATCGAGGAGCTGGACCACACCTTTAAGGAAACTGAAAACTGGCTTTTATCTCTCCCGTCGAAGGACTATCCCGACCTGGACGCCATTTTGGACCACATCCCT…	genome		GCA_044048545.1
Briareum asbestinum	Basb_cbTC	Briareidae	MSCKNLVRFPVNWCVPLSECHKSEEARKKHVVDWCVNTGVATKLKAEKMVSQLNPFLYMATLFPKVNPDDAAAAELYLINASLIVGGYIVDDVLETYSVSGLEELDRFFRFTEGWVSKLLPDDYPKLDEILCSLSEIKVPYSKAVICMFIDNFNKYCYEIFHKYTSSVQTVGNFRKRLSSSVTAYFEMALAKGRKSVKVDEKEFLWQRSGDNLGFPVLMLTEVISGLLQKESTKIPQVITIHYFHMYSNLFAHVLNDLNSYYRDVATNHNNLVKLWLQNGIATDFDDAAIKIVEFLNSVIINIHKYCQKLKREFSNSTETDNFLESIKYTFTGWVHVHTTAVERYRLSPHQITLAKVESGEVNQWLQDESEFGKRCVQLFDKLLKERQAEYTVIYGME*	ATGTCTTGTAAAAACTTGGTTCGTTTTCCAGTAAATTGGTGTGTTCCACTGAGTGAATGTCACAAATCGGAAGAGGCCAGAAAGAAACACGTTGTTGACTGGTGTGTAAATACTGGTGTGGCCACAAAATTAAAAGCAGAAAAAATGGTGTCACAGTTGAATCCATTCCTGTATATGGCCACACTCTTTCCTAAAGTTAATCCTGATGATGCAGCTGCAGCCGAACTCTACTTAATTAACGCATCTCTTATAGTTGGAGGTTATATTGTTGACGATGTCCTGGAAACGTATTCCGTGAGTGGATTAGAAGAGCTCGATAGATTTTTTAGGTTCACCGAGGGCTGGGTGTCGAAGTTGTTACCAGATGATTATCCAAAACTGGATGAAATTTTGTGCTCG…	genome		GCA_044049495.1	Cembrene B
Corallium rubrum	Crub_cbTC	Coralliidae	MSTDREIYVPDSWCVPLYNKPSIKLRERIADWMTKTGLASKTLAQKAVEKLNPFQYMNILFPKVDLSDSSAARLYEINAALIVGGYTADDVIETYSLEALKELDYFFRSTEAWVAKLEPSDYPTVKEIAESLSEFEMEMSYSKAVICMFIDSFNQYCYEIWRAHSVSFSKMSQFRRRLSASVTAYLEIAMETRRGDANIDEKEFLWQRSADNLGFPVLMLTEVLSGLLNNECEIPLVTLHYFHMYSNLFAHVLNDMNSYHRDIHTDHNSIVKLWKKKGIAIDFDDAATKVKVVQFLNSVTKHMQKSFKKVQQDYPNCLALRKFLENISYTFTGWVLVHSTAVERYKLSPYQANLVKVEPNGEEEWLEDDSEFGNRCVQMFDQLLCERENEMVFLYGLE*	ATGTCGACGGACAGGGAAATCTACGTTCCTGACAGTTGGTGCGTACCCTTGTATAACAAGCCATCAATAAAACTAAGAGAACGTATTGCTGACTGGATGACTAAGACTGGCCTGGCCTCCAAAACTCTTGCACAAAAAGCAGTAGAAAAACTGAATCCCTTCCAGTACATGAACATATTGTTTCCCAAAGTCGATCTTTCCGACTCATCTGCAGCGAGACTTTACGAAATCAACGCCGCACTCATCGTTGGGGGGTACACCGCAGATGACGTCATAGAAACGTATTCTCTCGAAGCTTTGAAAGAGCTCGACTATTTCTTCAGGTCAACTGAAGCCTGGGTGGCAAAGTTGGAGCCATCTGATTACCCAACGGTAAAGGAAATTGCGGAATCCCTTTCA…	genome		GCA_964265095.1	Cembrene B
Stylatula elongata	Selo_cbTC	Pennatuloidea	MSSEWTVSIPVSWYVPVTNTTSLNLFRKEIVSWCTRTGIAGRSVAEKAVSRLNPAHYMMTLFPKVDPLQPTLSKLYEMNAAIIVGGYIMDDVLETYTLEALVELDAFFRSTEAWLSQLQPSEYPKIEEIVEQLQEITVPFSRAVVCMFTDYFNQCCLALSKIDEISPSNVRHYRKRLSASVTAYLEMAMEKRQDTAVKLDEKEFLWQRSADNLGFPVLMFIEVFSNLLQEAELAKIPTTIFHYFHMYSNLFAHVLNDLNSFHRDIDTDHNNLIKLWIQNGLASDFEDAAKKVVQFLSSAIIRMYKAFAECSKQFPNSPALERFLESIGYSFNGWIVVHTTTVERYRLSPYQISLTIVQQDKQDEWLKNESNFGKRCVQLFEELMKEREEKMIEIYGLSN*	ATGTCCAGTGAATGGACAGTGAGCATTCCAGTCAGCTGGTATGTACCGGTCACAAATACAACCTCATTAAATCTGTTTCGCAAAGAAATCGTTAGCTGGTGTACAAGAACGGGAATCGCCGGGAGAAGTGTGGCGGAGAAGGCCGTGTCACGGCTCAATCCTGCGCACTATATGATGACTTTGTTTCCCAAAGTTGATCCTTTACAGCCAACCTTGTCGAAGCTTTATGAAATGAACGCGGCTATTATAGTTGGTGGTTACATTATGGATGATGTGTTGGAAACATACACACTTGAAGCTTTAGTGGAGCTCGACGCGTTCTTCAGATCGACAGAAGCCTGGCTTTCGCAATTACAGCCCTCAGAATACCCTAAGATAGAGGAAATTGTGGAACAGCTT…	genome		GCA_044048475.1	Cembrene B
Dichotella gemmacea	Dgem_cbTC	Ellisellidae	MSKNFNIGAVYVPVDWCSPLTHKSSDTTELKKGIVEWCVSTGIASKDVAEKAVVQLNPFQYMNMLFPKVDPSDSNSAELYKINASLIVAGYIMDDVLETYSLEALEELDKFFRATEEWVSKLNPVDYPNLGRISETLSEIEMTYSRAVICMFIDNYNKYSFEIWRNYKVSLSKVSQFRRRLSASVTAYLEMAMRKRRVSENIDEKEFLWRRSADNLGFPVLMLSEVLSNVLNKEDENIPSTTFHYFHMYSNLFAHVLNDLNSYHRDIETNHNSLVKLWMKDGVAVDFNDAATKIVQFLNSVIIRMHKAFQETERRFPECPPLQAFLRNTAYTFAGWILVHTTAVERYKLSPYQTTLAKVGASRFGEWLESESDFGNRCVQLFDELMQEREEEMVKIYGM…	ATGTCGAAGAACTTCAACATTGGAGCCGTTTATGTACCTGTTGATTGGTGTAGTCCGCTGACCCACAAATCATCTGACACGACGGAATTGAAAAAGGGAATTGTTGAATGGTGTGTGAGCACCGGGATTGCTTCGAAAGACGTCGCCGAGAAGGCTGTAGTTCAACTCAATCCTTTTCAGTACATGAACATGTTGTTTCCCAAAGTTGATCCTTCCGACTCCAACTCCGCTGAGCTTTATAAGATCAACGCTTCTCTCATAGTTGCTGGTTATATCATGGACGACGTGTTGGAAACATACAGTCTAGAAGCTTTAGAAGAGCTTGACAAGTTCTTCAGGGCCACTGAGGAGTGGGTATCAAAACTGAATCCAGTGGACTACCCAAACCTTGGGAGAATC…	genome		GCA_044048515.1	Cembrene B
Capnella imbricata	CiTC-1	Capnellidae	MSCSKEVRFPETWSKVQWNCLKTPRDEDIFGFQELIKWLEDCGASDEANVRKYEEILNVYYATRAIIPIVPENILCRELCKVKIHFFMTTFVTDDLMEEHCSFEDMRKIIAALNQLNEKLSLEFKKVPSIKEMKKYLQYMSDERAISLVTVCMDFINRCTRTLLQHGNVSDDVVFDYRKRCFITVSLWLQGVAMVKRDGAAQDTVVDVLWTRVHDGLPSAFILYTEVSSFSLGKQNAHIAELTELYCLFGLYMVAINDFYSYTREMNDTIFSQSVIKIWLKNKEINNFSEAAPKMVAILDEISKYVYRKGEKMKAENPTNFELHEMVDQIGYGVAGNYFLHHHVCKRYKDTTAIKLGIKELKGKELKQWLAEKDPYGWDIVKNFLVDHSIVAKNFVDVM…	ATGTCATGCAGCAAAGAAGTTCGGTTCCCAGAAACTTGGTCAAAGGTTCAGTGGAATTGCCTCAAAACACCAAGAGATGAAGATATCTTTGGCTTTCAAGAACTCATCAAATGGCTTGAGGATTGCGGTGCTTCTGATGAAGCTAATGTGCGAAAGTATGAGGAAATTCTAAATGTCTACTATGCCACAAGAGCTATAATTCCAATCGTGCCTGAAAATATTTTATGTCGAGAATTGTGTAAAGTAAAAATTCACTTTTTTATGACCACCTTTGTAACTGATGACCTAATGGAGGAACATTGTAGCTTTGAAGATATGCGGAAAATCATTGCTGCATTGAATCAGCTCAACGAAAAACTAAGTCTGGAATTTAAAAAAGTCCCAAGTATTAAAGAGATG…	genome	SRR15733495		capnellene
Eunicea calyculata	EcTC-1l	Plexauridae	MSYSKEVRIPSDWATLQREVLKEEVDPELINVDELIKWVVECGIGDENVIRKYLKVLKPYHVGRCLYPVVPSNRLCREAFKVFMQFIIGFYVSDDFIEKECDVNNLEKMSSDYDKLDEKLCEIFPKIPTIKDLKSMFELLPNARTNSVRAPIFLCMDFVNRVTALVLREGDVSEKVVFDFRRFLSNTLSIYLKGVKSEKMTEKDTENDVLWRRIFGAGTMFGMVYTEISSFAMGKTKEHAQTVMEMYVVNSLCGIVTNDLYSLYRESAEAIVCDNVVKFWLRKKEITSMPEAVVRCTRILNTIIQYIYKKVENVKTHYPDSPEIHALFLHIAHYIIGWFFVHEHACDRYQDSPWRLTLADVKENEVDQWLAEKDSYGVNVLNQFLATNTKAKKIIDALQ…	ATGTCGTACAGCAAAGAAGTTCGAATTCCAAGTGACTGGGCTACTTTGCAGAGAGAAGTTCTCAAAGAAGAAGTAGATCCTGAACTTATCAATGTTGACGAGCTCATAAAATGGGTTGTAGAATGTGGAATTGGAGACGAAAATGTTATTCGAAAGTATCTAAAAGTATTAAAACCTTATCATGTCGGACGCTGTCTCTATCCAGTTGTCCCCAGCAATCGTTTGTGCCGCGAAGCGTTTAAAGTTTTTATGCAGTTCATAATTGGCTTTTATGTTTCCGACGACTTCATTGAGAAGGAGTGTGATGTCAACAACCTAGAGAAAATGTCCAGTGATTACGACAAGCTGGATGAAAAACTCTGCGAAATCTTCCCCAAAATTCCAACAATCAAGGATCTC…	transcriptome	SRR6039602
